# Supplementary material for: 1-Acetyl-2-r,6-c-bis­(4-chloro­phen­yl)-3-methyl-1,2,5,6-tetra­hydro­pyridin-4-yl acetate
Source: Acta Crystallogr Sect E Struct Rep Online. 2010 Nov 20;66(Pt 12):o3259. doi: 10.1107/S1600536810047586 (PMC3011578; doi:10.1107/S1600536810047586)
Supplement: Supplementary file 1 [file e-66-o3259-sup1.cif]

##############################################################################
###                                                                        ###
###        Electronic paper (Acta Crystallographica Section E)             ###
###                                                                        ###
##############################################################################
#                                                                            #
# This CIF contains the data in a paper accepted for publication in Acta     #
# Crystallographica Section E. It conforms to the requirements of Notes      #
# for Authors for Section E, and has been peer reviewed under the auspices   #
# of the IUCr Commission on Journals.                                        #
#                                                                            #
# Full details of the Crystallographic Information File format               #
# are given in the paper "The Crystallographic Information File (CIF):       #
# a New Standard Archive File for Crystallography" by S. R. Hall, F. H.      #
# Allen and I. D. Brown [Acta Cryst. (1991), A47, 655-685].                  #
#                                                                            #
# The current version of the core CIF dictionary is obtainable from          #
# ftp://ftp.iucr.org/pub/cif_core.dic. The current version number is 2.4.    #
#                                                                            #
# Software is freely available for graphical display of the structure(s) in  #
# this CIF.  For information consult the CIF home page http://www.iucr.org/  #
# cif/home.html                                                              #
#                                                                            #
# This file may be used for bona fide research purposes within the           #
# scientific community so long as proper attribution is given to the journal # 
# article from which it was obtained.                                        #
#                                                                            #
##############################################################################
                                             
data_I
_audit_creation_method     SHELXL-97
_chemical_name_systematic
;
1-Acetyl-2-r,6-c-bis(4-chlorophenyl)-3-methyl-1,2,5,6-tetrahydropyridin-4-yl
acetate
;
_chemical_name_common     ?
_chemical_formula_moiety     'C22 H21 Cl2 N O3'
_chemical_formula_sum     'C22 H21 Cl2 N O3'
_chemical_formula_iupac     'C22 H21 Cl2 N O3'
_chemical_formula_weight     418.30
_chemical_melting_point     411
_symmetry_cell_setting     monoclinic
_symmetry_space_group_name_H-M     'C c'
_symmetry_space_group_name_Hall     'C -2yc'
loop_
    _symmetry_equiv_pos_as_xyz
    'x, y, z'
    'x, -y, z+1/2'
    'x+1/2, y+1/2, z'
    'x+1/2, -y+1/2, z+1/2'
_cell_length_a     16.560(3)
_cell_length_b     14.809(3)
_cell_length_c     10.241(2)
_cell_angle_alpha     90.00
_cell_angle_beta     124.27(3)
_cell_angle_gamma     90.00
_cell_volume     2075.5(10)
_cell_formula_units_Z     4
_cell_measurement_reflns_used     6663
_cell_measurement_theta_min     2.75
_cell_measurement_theta_max     59.23
_cell_measurement_temperature     293(2)
_exptl_crystal_description     block
_exptl_crystal_colour     colourless
_exptl_crystal_size_max     0.30
_exptl_crystal_size_mid     0.25
_exptl_crystal_size_min     0.20
_exptl_crystal_density_diffrn     1.339
_exptl_crystal_density_meas     ?
_exptl_crystal_density_method     'not measured'
_exptl_crystal_F_000     872
_exptl_absorpt_coefficient_mu     0.335
_exptl_absorpt_correction_type     multi-scan
_exptl_absorpt_process_details     '(SADABS; Bruker, 1999)'
_exptl_absorpt_correction_T_min     0.8661
_exptl_absorpt_correction_T_max     0.9360
_exptl_special_details
;
;
_diffrn_ambient_temperature     293(2)
_diffrn_radiation_type     MoK\a
_diffrn_radiation_wavelength     0.71073
_diffrn_radiation_monochromator     graphite
_diffrn_measurement_device_type     'Bruker Kappa APEXII CCD'
_diffrn_measurement_method     '\w and \f'
_diffrn_detector_area_resol_mean     ?
_diffrn_reflns_number     13520
_diffrn_reflns_av_R_equivalents     0.0197
_diffrn_reflns_av_sigmaI/netI     0.0259
_diffrn_reflns_theta_min     2.03
_diffrn_reflns_theta_max     29.64
_diffrn_reflns_theta_full     29.64
_diffrn_measured_fraction_theta_max     0.990
_diffrn_measured_fraction_theta_full     0.990
_diffrn_reflns_limit_h_min     -22
_diffrn_reflns_limit_h_max     22
_diffrn_reflns_limit_k_min     -20
_diffrn_reflns_limit_k_max     20
_diffrn_reflns_limit_l_min     -14
_diffrn_reflns_limit_l_max     14
_diffrn_standards_number     0
_diffrn_standards_interval_count     ?
_diffrn_standards_interval_time     ?
_diffrn_standards_decay_%     0
_refine_special_details
;
Refinement of <i>F</i>^2^ against ALL reflections. The weighted <i>R</i>-factor
<i>wR</i> and goodness of fit <i>S</i> are based on <i>F</i>^2^, conventional
<i>R</i>-factors <i>R</i> are based on <i>F</i>, with <i>F</i> set to zero for
negative <i>F</i>^2^. The threshold expression of <i>F</i>^2^ >
\s(<i>F</i>^2^) is used only for calculating <i>R</i>-factors(gt) <i>etc</i>.
and is not relevant to the choice of reflections for refinement.
<i>R</i>-factors based on <i>F</i>^2^ are statistically about twice as large
as those based on <i>F</i>, and <i>R</i>- factors based on ALL data will be
even larger.
;
_reflns_number_total     5546
_reflns_number_gt     4578
_reflns_threshold_expression     I>2\s(I)
_refine_ls_structure_factor_coef     Fsqd
_refine_ls_matrix_type     full
_refine_ls_R_factor_all     0.0485
_refine_ls_R_factor_gt     0.0370
_refine_ls_wR_factor_gt     0.0931
_refine_ls_wR_factor_ref     0.1002
_refine_ls_goodness_of_fit_ref     1.039
_refine_ls_restrained_S_all     1.039
_refine_ls_number_reflns     5546
_refine_ls_number_parameters     256
_refine_ls_number_restraints     2
_refine_ls_hydrogen_treatment     constr
_refine_ls_weighting_scheme     calc
_refine_ls_weighting_details
         'calc w=1/[\s^2^(Fo^2^)+(0.0528P)^2^+0.2729P] where P=(Fo^2^+2Fc^2^)/3'
_atom_sites_solution_hydrogens     geom
_atom_sites_solution_primary     direct
_atom_sites_solution_secondary     difmap
_refine_ls_shift/su_max     0.011
_refine_ls_shift/su_mean     0.000
_refine_diff_density_max     0.268
_refine_diff_density_min     -0.167
_refine_ls_extinction_method     none
_refine_ls_extinction_coef     ?
_refine_ls_abs_structure_details     'Flack (1983), 2649 Friedel pairs'
_refine_ls_abs_structure_Flack     0.02(5)
loop_
    _atom_type_symbol
    _atom_type_description
    _atom_type_scat_dispersion_real
    _atom_type_scat_dispersion_imag
    _atom_type_scat_source
    C C 0.0033 0.0016 'International Tables Vol C Tables 4.2.6.8 and 6.1.1.4'
    H H 0.0000 0.0000 'International Tables Vol C Tables 4.2.6.8 and 6.1.1.4'
    N N 0.0061 0.0033 'International Tables Vol C Tables 4.2.6.8 and 6.1.1.4'
    O O 0.0106 0.0060 'International Tables Vol C Tables 4.2.6.8 and 6.1.1.4'
    Cl Cl 0.1484 0.1585 'International Tables Vol C Tables 4.2.6.8 and 6.1.1.4'
_computing_data_collection     'APEX2 (Bruker, 2004)'
_computing_cell_refinement     'APEX2 and SAINT (Bruker, 2004)'
_computing_data_reduction     'SAINT (Bruker, 2004)'
_computing_structure_solution     'SIR92 (Altomare <i>et al.</i>, 1993)'
_computing_structure_refinement     'SHELXL97 (Sheldrick, 2008)'
_computing_molecular_graphics
       'ORTEP-3 (Farrugia, 1997) and <i>Mercury</i> (Bruno <i>et al.</i>, 2002)'
_computing_publication_material     'PLATON (Spek, 2009)'
loop_
    _atom_site_type_symbol
    _atom_site_label
    _atom_site_fract_x
    _atom_site_fract_y
    _atom_site_fract_z
    _atom_site_U_iso_or_equiv
    _atom_site_adp_type
    _atom_site_calc_flag
    _atom_site_refinement_flags
    _atom_site_occupancy
    _atom_site_disorder_assembly
    _atom_site_disorder_group
    Cl Cl2 0.12844(5) 0.18128(4) -0.47636(7) 0.07210(17) Uani d . 1 . .
    Cl Cl1 0.25477(6) -0.00598(5) -0.08332(9) 0.0858(2) Uani d . 1 . .
    O O2 0.03552(10) 0.37134(10) 0.21164(17) 0.0576(4) Uani d . 1 . .
    N N1 0.26481(10) 0.40891(9) 0.16833(17) 0.0389(3) Uani d . 1 . .
    C C2 0.33771(12) 0.46887(12) 0.2128(2) 0.0478(4) Uani d . 1 . .
    O O1 0.32636(10) 0.53254(10) 0.1281(2) 0.0664(4) Uani d . 1 . .
    C C20 0.13277(14) 0.25613(13) -0.3423(2) 0.0488(4) Uani d . 1 . .
    C C17 0.14951(12) 0.36840(12) -0.1132(2) 0.0395(3) Uani d . 1 . .
    O O3 -0.01433(13) 0.24011(13) 0.0838(2) 0.0784(5) Uani d . 1 . .
    C C19 0.08085(13) 0.23746(14) -0.2795(2) 0.0496(4) Uani d . 1 . .
    H H19 0.0403 0.1871 -0.3131 0.059 Uiso calc R 1 . .
    C C3 0.27461(12) 0.33000(11) 0.2627(2) 0.0398(3) Uani d . 1 . .
    H H3 0.3404 0.3321 0.3604 0.048 Uiso calc R 1 . .
    C C7 0.16844(11) 0.42629(12) 0.0235(2) 0.0398(3) Uani d . 1 . .
    H H7 0.1680 0.4894 -0.0058 0.048 Uiso calc R 1 . .
    C C4 0.20259(13) 0.33908(12) 0.3092(2) 0.0457(4) Uani d . 1 . .
    H H4A 0.1924 0.2803 0.3393 0.055 Uiso calc R 1 . .
    H H4B 0.2301 0.3785 0.4003 0.055 Uiso calc R 1 . .
    C C11 0.26760(11) 0.24311(10) 0.17759(19) 0.0391(3) Uani d . 1 . .
    C C18 0.08892(12) 0.29388(13) -0.1653(2) 0.0442(4) Uani d . 1 . .
    H H18 0.0531 0.2815 -0.1229 0.053 Uiso calc R 1 . .
    C C21 0.19096(16) 0.33134(13) -0.2975(3) 0.0539(5) Uani d . 1 . .
    H H21 0.2246 0.3444 -0.3435 0.065 Uiso calc R 1 . .
    C C16 0.32496(13) 0.23387(13) 0.1197(2) 0.0492(4) Uani d . 1 . .
    H H16 0.3668 0.2807 0.1349 0.059 Uiso calc R 1 . .
    C C15 0.32233(15) 0.15862(14) 0.0411(3) 0.0557(5) Uani d . 1 . .
    H H15 0.3611 0.1545 0.0022 0.067 Uiso calc R 1 . .
    C C5 0.10804(13) 0.37564(13) 0.1803(2) 0.0446(4) Uani d . 1 . .
    C C12 0.20837(14) 0.17175(12) 0.1571(2) 0.0462(4) Uani d . 1 . .
    H H12 0.1699 0.1757 0.1966 0.055 Uiso calc R 1 . .
    C C22 0.19884(14) 0.38696(13) -0.1840(2) 0.0497(4) Uani d . 1 . .
    H H22 0.2380 0.4382 -0.1537 0.060 Uiso calc R 1 . .
    C C6 0.08920(12) 0.41668(12) 0.0530(2) 0.0437(4) Uani d . 1 . .
    C C14 0.26133(15) 0.08872(13) 0.0203(2) 0.0518(4) Uani d . 1 . .
    C C13 0.20498(15) 0.09451(14) 0.0792(2) 0.0536(4) Uani d . 1 . .
    H H13 0.1648 0.0467 0.0666 0.064 Uiso calc R 1 . .
    C C9 -0.02127(14) 0.29704(16) 0.1591(3) 0.0569(5) Uani d . 1 . .
    C C8 -0.00692(15) 0.45758(17) -0.0687(3) 0.0646(5) Uani d . 1 . .
    H H8A -0.0584 0.4164 -0.0930 0.097 Uiso calc R 1 . .
    H H8B -0.0091 0.4697 -0.1627 0.097 Uiso calc R 1 . .
    H H8C -0.0152 0.5130 -0.0289 0.097 Uiso calc R 1 . .
    C C1 0.43369(16) 0.45659(18) 0.3692(3) 0.0773(7) Uani d . 1 . .
    H H1A 0.4787 0.5024 0.3819 0.116 Uiso calc R 1 . .
    H H1B 0.4598 0.3981 0.3727 0.116 Uiso calc R 1 . .
    H H1C 0.4239 0.4615 0.4528 0.116 Uiso calc R 1 . .
    C C10 -0.0915(2) 0.2967(2) 0.2046(4) 0.0833(8) Uani d . 1 . .
    H H10A -0.1459 0.3350 0.1341 0.125 Uiso calc R 1 . .
    H H10B -0.0599 0.3187 0.3108 0.125 Uiso calc R 1 . .
    H H10C -0.1143 0.2363 0.1985 0.125 Uiso calc R 1 . .
loop_
    _atom_site_aniso_label
    _atom_site_aniso_U_11
    _atom_site_aniso_U_22
    _atom_site_aniso_U_33
    _atom_site_aniso_U_12
    _atom_site_aniso_U_13
    _atom_site_aniso_U_23
    Cl2 0.0966(4) 0.0705(3) 0.0709(3) -0.0064(3) 0.0603(3) -0.0127(3)
    Cl1 0.1101(5) 0.0630(3) 0.0896(4) 0.0059(3) 0.0595(4) -0.0197(3)
    O2 0.0616(8) 0.0641(9) 0.0680(9) -0.0104(7) 0.0490(8) -0.0149(7)
    N1 0.0354(6) 0.0352(6) 0.0391(7) -0.0014(6) 0.0166(6) 0.0038(6)
    C2 0.0403(9) 0.0400(9) 0.0554(11) -0.0051(7) 0.0222(9) -0.0003(8)
    O1 0.0557(8) 0.0515(8) 0.0809(11) -0.0070(6) 0.0317(8) 0.0186(8)
    C20 0.0537(10) 0.0509(10) 0.0419(9) 0.0050(9) 0.0269(9) 0.0031(8)
    C17 0.0355(7) 0.0441(9) 0.0363(8) 0.0034(7) 0.0186(7) 0.0069(7)
    O3 0.0740(10) 0.0830(11) 0.0867(12) -0.0323(9) 0.0504(10) -0.0365(10)
    C19 0.0419(9) 0.0561(11) 0.0468(10) -0.0072(8) 0.0226(8) -0.0041(8)
    C3 0.0401(8) 0.0393(8) 0.0349(8) -0.0014(7) 0.0179(7) 0.0031(6)
    C7 0.0383(8) 0.0390(8) 0.0402(9) 0.0005(7) 0.0211(8) 0.0046(7)
    C4 0.0556(10) 0.0439(9) 0.0417(9) -0.0039(8) 0.0299(9) -0.0022(7)
    C11 0.0364(8) 0.0363(8) 0.0362(8) 0.0031(6) 0.0154(7) 0.0054(6)
    C18 0.0396(8) 0.0535(10) 0.0425(9) -0.0022(7) 0.0249(8) 0.0005(8)
    C21 0.0649(11) 0.0550(11) 0.0584(11) 0.0003(9) 0.0447(10) 0.0088(9)
    C16 0.0416(9) 0.0492(9) 0.0576(11) 0.0014(8) 0.0284(9) 0.0054(8)
    C15 0.0552(11) 0.0560(11) 0.0627(12) 0.0108(9) 0.0372(10) 0.0038(9)
    C5 0.0480(9) 0.0459(9) 0.0488(10) -0.0057(7) 0.0326(8) -0.0114(8)
    C12 0.0522(9) 0.0416(9) 0.0519(10) 0.0010(8) 0.0335(9) 0.0043(8)
    C22 0.0562(10) 0.0459(10) 0.0548(11) -0.0036(8) 0.0360(10) 0.0056(8)
    C6 0.0387(8) 0.0449(9) 0.0479(10) -0.0021(7) 0.0246(8) -0.0063(8)
    C14 0.0596(11) 0.0439(9) 0.0473(10) 0.0126(8) 0.0273(9) 0.0026(8)
    C13 0.0600(11) 0.0434(10) 0.0539(11) -0.0042(8) 0.0299(10) -0.0004(8)
    C9 0.0465(10) 0.0690(13) 0.0547(11) -0.0071(9) 0.0283(10) -0.0039(10)
    C8 0.0464(10) 0.0793(15) 0.0663(13) 0.0130(10) 0.0305(10) 0.0061(11)
    C1 0.0444(11) 0.0672(15) 0.0794(17) -0.0147(10) 0.0100(11) 0.0094(12)
    C10 0.0653(14) 0.105(2) 0.100(2) -0.0069(15) 0.0590(16) 0.0042(17)
_geom_special_details
;
All e.s.d.'s (except the e.s.d. in the dihedral angle between two l.s. planes)
are estimated using the full covariance matrix. The cell e.s.d.'s are taken
into account individually in the estimation of e.s.d.'s in distances, angles
and torsion angles; correlations between e.s.d.'s in cell parameters are only
used when they are defined by crystal symmetry. An approximate (isotropic)
treatment of cell e.s.d.'s is used for estimating e.s.d.'s involving l.s.
planes.
;
loop_
    _geom_bond_atom_site_label_1
    _geom_bond_atom_site_label_2
    _geom_bond_site_symmetry_2
    _geom_bond_distance
    _geom_bond_publ_flag
    Cl2 C20 . 1.7343(19) ?
    Cl1 C14 . 1.725(2) ?
    O2 C9 . 1.347(3) ?
    O2 C5 . 1.409(2) ?
    N1 C2 . 1.354(2) ?
    N1 C7 . 1.465(2) ?
    N1 C3 . 1.466(2) ?
    C2 O1 . 1.222(2) ?
    C2 C1 . 1.503(3) ?
    C20 C19 . 1.361(2) ?
    C20 C21 . 1.372(3) ?
    C17 C18 . 1.381(3) ?
    C17 C22 . 1.391(2) ?
    C17 C7 . 1.516(2) ?
    O3 C9 . 1.191(3) ?
    C19 C18 . 1.381(3) ?
    C19 H19 . 0.9300 ?
    C3 C4 . 1.519(2) ?
    C3 C11 . 1.521(2) ?
    C3 H3 . 0.9800 ?
    C7 C6 . 1.510(2) ?
    C7 H7 . 0.9800 ?
    C4 C5 . 1.470(3) ?
    C4 H4A . 0.9700 ?
    C4 H4B . 0.9700 ?
    C11 C12 . 1.375(2) ?
    C11 C16 . 1.381(2) ?
    C18 H18 . 0.9300 ?
    C21 C22 . 1.369(3) ?
    C21 H21 . 0.9300 ?
    C16 C15 . 1.361(3) ?
    C16 H16 . 0.9300 ?
    C15 C14 . 1.377(3) ?
    C15 H15 . 0.9300 ?
    C5 C6 . 1.307(3) ?
    C12 C13 . 1.378(3) ?
    C12 H12 . 0.9300 ?
    C22 H22 . 0.9300 ?
    C6 C8 . 1.490(3) ?
    C14 C13 . 1.369(3) ?
    C13 H13 . 0.9300 ?
    C9 C10 . 1.475(3) ?
    C8 H8A . 0.9600 ?
    C8 H8B . 0.9600 ?
    C8 H8C . 0.9600 ?
    C1 H1A . 0.9600 ?
    C1 H1B . 0.9600 ?
    C1 H1C . 0.9600 ?
    C10 H10A . 0.9600 ?
    C10 H10B . 0.9600 ?
    C10 H10C . 0.9600 ?
loop_
    _geom_angle_atom_site_label_1
    _geom_angle_atom_site_label_2
    _geom_angle_atom_site_label_3
    _geom_angle_site_symmetry_1
    _geom_angle_site_symmetry_3
    _geom_angle
    _geom_angle_publ_flag
    C9 O2 C5 . . 116.06(15) ?
    C2 N1 C7 . . 118.79(14) ?
    C2 N1 C3 . . 123.66(14) ?
    C7 N1 C3 . . 117.42(13) ?
    O1 C2 N1 . . 121.05(17) ?
    O1 C2 C1 . . 119.84(18) ?
    N1 C2 C1 . . 119.11(17) ?
    C19 C20 C21 . . 121.22(17) ?
    C19 C20 Cl2 . . 119.27(15) ?
    C21 C20 Cl2 . . 119.48(14) ?
    C18 C17 C22 . . 117.96(17) ?
    C18 C17 C7 . . 122.41(14) ?
    C22 C17 C7 . . 119.52(16) ?
    C20 C19 C18 . . 119.45(17) ?
    C20 C19 H19 . . 120.3 ?
    C18 C19 H19 . . 120.3 ?
    N1 C3 C4 . . 108.74(14) ?
    N1 C3 C11 . . 110.61(13) ?
    C4 C3 C11 . . 115.75(14) ?
    N1 C3 H3 . . 107.1 ?
    C4 C3 H3 . . 107.1 ?
    C11 C3 H3 . . 107.1 ?
    N1 C7 C6 . . 110.78(13) ?
    N1 C7 C17 . . 112.11(14) ?
    C6 C7 C17 . . 112.35(14) ?
    N1 C7 H7 . . 107.1 ?
    C6 C7 H7 . . 107.1 ?
    C17 C7 H7 . . 107.1 ?
    C5 C4 C3 . . 112.22(14) ?
    C5 C4 H4A . . 109.2 ?
    C3 C4 H4A . . 109.2 ?
    C5 C4 H4B . . 109.2 ?
    C3 C4 H4B . . 109.2 ?
    H4A C4 H4B . . 107.9 ?
    C12 C11 C16 . . 117.53(16) ?
    C12 C11 C3 . . 123.71(15) ?
    C16 C11 C3 . . 118.74(15) ?
    C17 C18 C19 . . 120.89(15) ?
    C17 C18 H18 . . 119.6 ?
    C19 C18 H18 . . 119.6 ?
    C22 C21 C20 . . 119.07(16) ?
    C22 C21 H21 . . 120.5 ?
    C20 C21 H21 . . 120.5 ?
    C15 C16 C11 . . 122.30(17) ?
    C15 C16 H16 . . 118.9 ?
    C11 C16 H16 . . 118.9 ?
    C16 C15 C14 . . 118.94(18) ?
    C16 C15 H15 . . 120.5 ?
    C14 C15 H15 . . 120.5 ?
    C6 C5 O2 . . 119.56(17) ?
    C6 C5 C4 . . 127.06(15) ?
    O2 C5 C4 . . 113.09(16) ?
    C11 C12 C13 . . 121.28(17) ?
    C11 C12 H12 . . 119.4 ?
    C13 C12 H12 . . 119.4 ?
    C21 C22 C17 . . 121.33(18) ?
    C21 C22 H22 . . 119.3 ?
    C17 C22 H22 . . 119.3 ?
    C5 C6 C8 . . 124.46(16) ?
    C5 C6 C7 . . 119.81(15) ?
    C8 C6 C7 . . 115.73(16) ?
    C13 C14 C15 . . 120.48(18) ?
    C13 C14 Cl1 . . 119.96(17) ?
    C15 C14 Cl1 . . 119.55(15) ?
    C14 C13 C12 . . 119.44(18) ?
    C14 C13 H13 . . 120.3 ?
    C12 C13 H13 . . 120.3 ?
    O3 C9 O2 . . 122.43(18) ?
    O3 C9 C10 . . 125.6(2) ?
    O2 C9 C10 . . 111.9(2) ?
    C6 C8 H8A . . 109.5 ?
    C6 C8 H8B . . 109.5 ?
    H8A C8 H8B . . 109.5 ?
    C6 C8 H8C . . 109.5 ?
    H8A C8 H8C . . 109.5 ?
    H8B C8 H8C . . 109.5 ?
    C2 C1 H1A . . 109.5 ?
    C2 C1 H1B . . 109.5 ?
    H1A C1 H1B . . 109.5 ?
    C2 C1 H1C . . 109.5 ?
    H1A C1 H1C . . 109.5 ?
    H1B C1 H1C . . 109.5 ?
    C9 C10 H10A . . 109.5 ?
    C9 C10 H10B . . 109.5 ?
    H10A C10 H10B . . 109.5 ?
    C9 C10 H10C . . 109.5 ?
    H10A C10 H10C . . 109.5 ?
    H10B C10 H10C . . 109.5 ?
loop_
    _geom_torsion_atom_site_label_1
    _geom_torsion_atom_site_label_2
    _geom_torsion_atom_site_label_3
    _geom_torsion_atom_site_label_4
    _geom_torsion_site_symmetry_1
    _geom_torsion_site_symmetry_2
    _geom_torsion_site_symmetry_3
    _geom_torsion_site_symmetry_4
    _geom_torsion
    _geom_torsion_publ_flag
    C7 N1 C2 O1 . . . . -5.9(3) ?
    C3 N1 C2 O1 . . . . 178.46(18) ?
    C7 N1 C2 C1 . . . . 173.89(19) ?
    C3 N1 C2 C1 . . . . -1.8(3) ?
    C21 C20 C19 C18 . . . . -1.8(3) ?
    Cl2 C20 C19 C18 . . . . 175.93(15) ?
    C2 N1 C3 C4 . . . . 117.77(18) ?
    C7 N1 C3 C4 . . . . -57.97(18) ?
    C2 N1 C3 C11 . . . . -114.08(18) ?
    C7 N1 C3 C11 . . . . 70.18(18) ?
    C2 N1 C7 C6 . . . . -130.70(16) ?
    C3 N1 C7 C6 . . . . 45.2(2) ?
    C2 N1 C7 C17 . . . . 102.91(18) ?
    C3 N1 C7 C17 . . . . -81.14(17) ?
    C18 C17 C7 N1 . . . . 103.99(18) ?
    C22 C17 C7 N1 . . . . -72.1(2) ?
    C18 C17 C7 C6 . . . . -21.5(2) ?
    C22 C17 C7 C6 . . . . 162.36(16) ?
    N1 C3 C4 C5 . . . . 39.76(19) ?
    C11 C3 C4 C5 . . . . -85.43(19) ?
    N1 C3 C11 C12 . . . . -131.11(17) ?
    C4 C3 C11 C12 . . . . -6.9(2) ?
    N1 C3 C11 C16 . . . . 50.2(2) ?
    C4 C3 C11 C16 . . . . 174.38(15) ?
    C22 C17 C18 C19 . . . . 2.7(3) ?
    C7 C17 C18 C19 . . . . -173.48(16) ?
    C20 C19 C18 C17 . . . . -0.6(3) ?
    C19 C20 C21 C22 . . . . 1.9(3) ?
    Cl2 C20 C21 C22 . . . . -175.81(16) ?
    C12 C11 C16 C15 . . . . 1.7(3) ?
    C3 C11 C16 C15 . . . . -179.45(18) ?
    C11 C16 C15 C14 . . . . -0.8(3) ?
    C9 O2 C5 C6 . . . . 93.2(2) ?
    C9 O2 C5 C4 . . . . -92.5(2) ?
    C3 C4 C5 C6 . . . . -15.7(3) ?
    C3 C4 C5 O2 . . . . 170.56(14) ?
    C16 C11 C12 C13 . . . . -1.2(3) ?
    C3 C11 C12 C13 . . . . -179.91(18) ?
    C20 C21 C22 C17 . . . . 0.3(3) ?
    C18 C17 C22 C21 . . . . -2.6(3) ?
    C7 C17 C22 C21 . . . . 173.71(17) ?
    O2 C5 C6 C8 . . . . -2.5(3) ?
    C4 C5 C6 C8 . . . . -175.8(2) ?
    O2 C5 C6 C7 . . . . 176.44(15) ?
    C4 C5 C6 C7 . . . . 3.1(3) ?
    N1 C7 C6 C5 . . . . -16.0(2) ?
    C17 C7 C6 C5 . . . . 110.29(17) ?
    N1 C7 C6 C8 . . . . 163.06(16) ?
    C17 C7 C6 C8 . . . . -70.7(2) ?
    C16 C15 C14 C13 . . . . -0.7(3) ?
    C16 C15 C14 Cl1 . . . . 178.36(16) ?
    C15 C14 C13 C12 . . . . 1.2(3) ?
    Cl1 C14 C13 C12 . . . . -177.82(16) ?
    C11 C12 C13 C14 . . . . -0.3(3) ?
    C5 O2 C9 O3 . . . . -3.6(3) ?
    C5 O2 C9 C10 . . . . 177.1(2) ?
loop_
    _geom_hbond_atom_site_label_D
    _geom_hbond_atom_site_label_H
    _geom_hbond_atom_site_label_A
    _geom_hbond_site_symmetry_A
    _geom_hbond_distance_DH
    _geom_hbond_distance_HA
    _geom_hbond_distance_DA
    _geom_hbond_angle_DHA
    C3 H3 O3 4 0.98 2.44 3.341(3) 152
    C4 H4B O1 2_565 0.97 2.35 3.308(3) 169
    C7 H7 O1 . 0.98 2.26 2.701(2) 106
data_global
_journal_date_recd_electronic     2010-10-17
_journal_date_accepted     2010-11-16
_journal_name_full     'Acta Crystallographica, Section E'
_journal_year     2010
_journal_volume     66
_journal_issue     12
_journal_page_first     o3259
_journal_page_last     o3259
_journal_paper_category     QO
_journal_coeditor_code     PV2343
_publ_contact_author_name     v.vimalraj
_publ_contact_author_address
;Department of Chemistry,
Annamalai University,
Annamalai Nagar-608002
Tamilnadu
India
;
_publ_contact_author_email     profkprajan@yahoo.co.in
_publ_contact_author_phone      9865569293
_publ_section_title
;\
1-Acetyl-2-<i>r</i>,6-<i>c</i>-bis(4-chlorophenyl)-3-methyl-1,2,5,6-\
tetrahydropyridin-4-yl acetate
;
loop_
    _publ_author_name
    _publ_author_address
    'Vimalraj, V.'
;
Department of Chemistry
Annamalai University
Annamalai Nagar 608 002
Tamilnadu
India
;
    'Pandiarajan, K.'
;
Department of Chemistry
Annamalai University
Annamalai Nagar 608 002
Tamilnadu
India
;
