# Supplementary material for: 1-Acetyl-2-r,6-c-bis­(4-chloro­phen­yl)-3-methyl-1,2,5,6-tetra­hydro­pyridin-4-yl acetate
Source: Acta Crystallogr Sect E Struct Rep Online. 2010 Nov 20;66(Pt 12):o3259. doi: 10.1107/S1600536810047586 (PMC3011578; doi:10.1107/S1600536810047586)
Supplement: Supplementary file 2 [file e-66-o3259-Isup2.hkl]

# 
# h,k,l, Fc-squared, Fo-squared, sigma(Fo-squared) and status flag 
# 
data_I
_shelx_title ' VIMALRAJ in Cc' 
_shelx_refln_list_code          4 
_shelx_F_calc_maximum      220.77 
_exptl_crystal_F_000       872.00 
_reflns_d_resolution_high  0.7185 
 
loop_ 
 _symmetry_equiv_pos_as_xyz 
 'x, y, z' 
 'x, -y, z+1/2' 
 'x+1/2, y+1/2, z' 
 'x+1/2, -y+1/2, z+1/2' 
 
_cell_length_a    16.5600 
_cell_length_b    14.8090 
_cell_length_c    10.2410 
_cell_angle_alpha  90.000 
_cell_angle_beta  124.270 
_cell_angle_gamma  90.000 
 
_shelx_F_squared_multiplier     1.000 
 
loop_ 
 _refln_index_h 
 _refln_index_k 
 _refln_index_l 
 _refln_F_squared_calc 
 _refln_F_squared_meas 
 _refln_F_squared_sigma 
 _refln_observed_status 
  10   0 -14       15.54       16.02      7.51 o 
  12   0 -14       39.90       45.05      8.51 o 
  11   1 -14       30.48       32.76      5.83 o 
  13   1 -14        5.34        4.50      5.51 o 
  10   2 -14       19.35       26.44     19.27 o 
  12   2 -14       22.85       23.52      7.51 o 
  14   2 -14       13.09       17.52      6.51 o 
  11   3 -14       24.59       22.52      8.01 o 
  13   3 -14        8.08       12.01      6.51 o 
  15   3 -14        2.57        0.50      5.01 o 
   7   1 -13       25.55       25.59      5.83 o 
   9   1 -13        0.97        3.00      4.25 o 
  11   1 -13       31.56       32.03      7.01 o 
   6   2 -13       18.89       18.02      8.51 o 
   8   2 -13       40.48       38.51      9.26 o 
  10   2 -13        6.04        3.00      5.51 o 
  12   2 -13       27.02       30.03      7.01 o 
  14   2 -13       92.96       91.09      9.01 o 
   7   3 -13        9.29       11.87      5.12 o 
   9   3 -13       14.75        8.51      7.01 o 
  11   3 -13        5.22       10.51      6.01 o 
  13   3 -13        1.31        1.00      5.01 o 
  15   3 -13        1.41        4.50      5.01 o 
   6   4 -13        7.56        0.50      7.01 o 
   8   4 -13       85.49       90.09     11.51 o 
  10   4 -13       76.34       82.58     10.51 o 
  12   4 -13       58.27       74.08      9.51 o 
  14   4 -13       94.62       84.09      9.01 o 
  16   4 -13       27.56       19.02      5.51 o 
  18   4 -13        1.77       -1.00      4.00 o 
   7   5 -13       14.09        7.51      7.51 o 
   9   5 -13        8.58        3.00      6.51 o 
  11   5 -13        1.61       -1.50      5.51 o 
  13   5 -13        5.16       -4.00      5.01 o 
  15   5 -13       24.53       20.02      6.01 o 
  17   5 -13       23.39       19.02      5.51 o 
   8   6 -13       26.34       20.52      8.51 o 
  10   6 -13       13.99       10.01      7.01 o 
  12   6 -13       15.71        3.00      6.01 o 
  14   6 -13       10.69       12.01      6.01 o 
  16   6 -13        2.99       12.01      5.51 o 
   9   7 -13        2.39        0.00      7.01 o 
  11   7 -13       12.29        9.01      7.01 o 
  13   7 -13       41.22       32.03      7.51 o 
  15   7 -13       44.91       43.54      7.51 o 
  10   8 -13        2.24       -5.51      6.51 o 
  12   8 -13        1.60        0.00      6.01 o 
  14   8 -13       10.92        9.51      6.01 o 
   6   0 -12      395.09      390.40     21.52 o 
   8   0 -12      536.30      551.56     25.53 o 
  18   0 -12      200.59      224.73     12.51 o 
  20   0 -12      156.21      175.18     10.51 o 
   5   1 -12        7.32        4.25      4.60 o 
   7   1 -12       39.14       33.56      5.66 o 
   9   1 -12        7.64        5.01      5.51 o 
  17   1 -12       30.25       40.04      6.01 o 
  19   1 -12       27.50       23.52      5.01 o 
  21   1 -12        2.07        1.50      3.50 o 
   4   2 -12        4.16        2.00      7.01 o 
   6   2 -12        9.21        5.76      4.60 o 
   8   2 -12       36.36       31.03      7.51 o 
  10   2 -12       35.75       32.53      7.01 o 
  16   2 -12       24.86       28.03      5.51 o 
  18   2 -12       18.06       17.52      4.50 o 
  20   2 -12        8.46        4.00      3.50 o 
   5   3 -12       10.90        6.63      8.76 o 
   7   3 -12       12.50        8.51      6.51 o 
   9   3 -12       27.28       19.52      6.51 o 
  11   3 -12      224.85      206.71     14.01 o 
  13   3 -12       92.11       97.10      9.01 o 
  15   3 -12       43.44       34.03      6.01 o 
  17   3 -12       37.47       41.54      5.51 o 
  19   3 -12        3.89        6.51      3.50 o 
   4   4 -12       17.63        9.01      7.51 o 
   6   4 -12       50.43       55.56      9.51 o 
   8   4 -12      107.83      114.62     11.51 o 
  10   4 -12       26.99       20.02      6.51 o 
  12   4 -12        2.26        3.00      4.50 o 
  14   4 -12       18.14       18.52      5.01 o 
  16   4 -12       32.45       32.46      5.51 o 
  18   4 -12      121.91      126.63      8.51 o 
   5   5 -12       28.94       33.03      9.01 o 
   7   5 -12       35.70       34.03      8.51 o 
   9   5 -12       10.60       10.01      6.01 o 
  11   5 -12       53.18       55.06      8.01 o 
  13   5 -12       91.70       98.60      9.01 o 
  15   5 -12       33.56       39.54      6.01 o 
  17   5 -12       17.63       22.26      3.35 o 
  19   5 -12       92.62      102.99      5.12 o 
   6   6 -12       98.57       91.09     11.51 o 
   8   6 -12       34.50       20.02      7.01 o 
  10   6 -12       35.59       30.03      7.51 o 
  12   6 -12       31.88       26.03      6.51 o 
  14   6 -12       26.26       30.53      6.01 o 
  16   6 -12       40.16       44.55      6.51 o 
  18   6 -12       58.00       69.87      4.60 o 
   5   7 -12        5.40        0.50      7.51 o 
   7   7 -12       34.76       35.04      8.51 o 
   9   7 -12       30.01       30.03      8.01 o 
  11   7 -12       12.48       17.52      6.51 o 
  13   7 -12        5.66        2.50      4.50 o 
  15   7 -12       15.27       15.52      5.51 o 
  17   7 -12       22.42       17.52      5.51 o 
   6   8 -12        1.44       -5.01      6.01 o 
   8   8 -12       12.55       10.51      7.51 o 
  10   8 -12       26.02       33.03      8.01 o 
  12   8 -12       16.95       18.52      6.51 o 
  14   8 -12        3.00        0.00      5.01 o 
  16   8 -12       21.28       28.53      6.01 o 
   7   9 -12       46.66       49.55     10.51 o 
   9   9 -12      130.44      137.14     13.51 o 
  11   9 -12       66.98       71.07     10.01 o 
  13   9 -12        0.85       -2.00      5.01 o 
  15   9 -12       12.65       15.52      5.51 o 
   8  10 -12        8.04       10.01      8.01 o 
  10  10 -12       13.42       10.01      7.01 o 
  12  10 -12       24.97       24.02      7.51 o 
  14  10 -12       26.13       20.02      7.01 o 
  11  11 -12        9.93        8.01      7.01 o 
   3   1 -11       29.14       34.30      6.02 o 
   5   1 -11       33.16       30.38      5.31 o 
   7   1 -11      150.53      130.13     11.51 o 
  13   1 -11      165.99      172.60      8.51 o 
  15   1 -11      179.25      179.12      7.41 o 
  17   1 -11       20.00       23.99      5.26 o 
  19   1 -11        6.94        9.51      2.64 o 
  21   1 -11       19.36       21.79      3.13 o 
   4   2 -11       58.46       48.58      9.26 o 
   6   2 -11       71.56       63.06      9.01 o 
   8   2 -11        3.04       -0.50      4.50 o 
  10   2 -11      223.98      197.20     12.51 o 
  12   2 -11      187.08      188.69     11.51 o 
  14   2 -11       57.81       54.93      4.56 o 
  16   2 -11        0.43       -2.40      2.40 o 
  18   2 -11       87.69       95.04      5.17 o 
  20   2 -11       38.58       33.53      6.01 o 
   3   3 -11       42.99       32.03      8.51 o 
   5   3 -11       77.00       64.89      7.76 o 
   7   3 -11        4.67        1.50      5.51 o 
   9   3 -11       26.09       19.02      6.01 o 
  11   3 -11       59.69       56.56      7.01 o 
  13   3 -11       56.27       69.57      7.01 o 
  15   3 -11        5.95        1.50      3.50 o 
  17   3 -11       26.05       33.53      4.00 o 
   4   4 -11       96.62       98.24      7.96 o 
   6   4 -11       97.56       80.08     10.01 o 
   8   4 -11      107.28       99.60      9.51 o 
  10   4 -11      150.72      126.13     10.51 o 
  12   4 -11      114.34      116.40     10.51 o 
  14   4 -11       30.79       22.78      3.50 o 
  16   4 -11       18.35       15.52      3.50 o 
  18   4 -11       42.37       51.05      4.50 o 
   3   5 -11       21.85       25.53      8.01 o 
   5   5 -11       70.48       67.07      9.51 o 
   7   5 -11       18.96        7.51      6.01 o 
   9   5 -11       36.01       31.53      6.51 o 
  11   5 -11        2.17        4.00      4.50 o 
  13   5 -11       27.32       34.33      3.89 o 
  15   5 -11       85.87       83.48     12.76 o 
  17   5 -11       12.31       16.78      3.50 o 
   4   6 -11       33.64       19.02      7.51 o 
   6   6 -11       45.05       37.04      8.01 o 
   8   6 -11       21.50       19.02      6.51 o 
  10   6 -11       37.64       35.04      6.51 o 
  12   6 -11       64.33       53.55      7.01 o 
  14   6 -11       11.33       17.23      3.35 o 
  16   6 -11       14.60       23.72      4.00 o 
  18   6 -11        1.32        2.25      2.12 o 
   3   7 -11        8.06        8.01      8.01 o 
   5   7 -11        6.77        6.01      6.51 o 
   7   7 -11       79.15       69.07      9.51 o 
   9   7 -11      132.54      115.62     11.01 o 
  11   7 -11      239.38      244.75     14.51 o 
  13   7 -11      147.20      140.64     10.51 o 
  15   7 -11       61.60       59.82      4.60 o 
  17   7 -11       14.45        9.18      2.64 o 
  19   7 -11       25.36       19.74      2.64 o 
   4   8 -11        9.25       10.01      7.51 o 
   6   8 -11       15.19       18.02      7.51 o 
   8   8 -11       85.55       68.07      9.51 o 
  10   8 -11       12.64       -5.01      5.01 o 
  12   8 -11       26.86       34.03      6.51 o 
  14   8 -11       55.93       57.06      7.01 o 
  16   8 -11        7.24        7.51      3.19 o 
  18   8 -11        7.54       10.82      2.77 o 
   5   9 -11       34.03       27.53      9.01 o 
   7   9 -11       34.63       44.05      9.01 o 
   9   9 -11       83.84       82.58     10.01 o 
  11   9 -11      189.61      213.72     14.01 o 
  13   9 -11      107.43      116.12     10.51 o 
  15   9 -11       37.35       44.05      6.51 o 
  17   9 -11        4.26        5.01      4.50 o 
   4  10 -11       84.70      100.10     13.01 o 
   6  10 -11       78.55       90.09     11.51 o 
   8  10 -11       30.36       34.03      8.01 o 
  10  10 -11       33.72       40.04      8.01 o 
  12  10 -11       65.25       58.06      8.51 o 
  14  10 -11       33.67       40.54      7.01 o 
  16  10 -11        1.84        2.50      4.50 o 
   5  11 -11       26.35       31.03      9.01 o 
   7  11 -11       68.71       81.58     11.51 o 
   9  11 -11       46.26       38.04      8.51 o 
  11  11 -11        8.13        8.01      6.01 o 
  13  11 -11        9.59        7.01      6.01 o 
  15  11 -11        6.60        5.51      5.51 o 
   6  12 -11        5.34        2.00      7.51 o 
   8  12 -11        2.66        3.50      7.01 o 
  10  12 -11       35.27       44.05      9.01 o 
  12  12 -11       19.13       19.02      7.51 o 
  14  12 -11        4.56       -5.01      5.01 o 
   2   0 -10        6.59        8.01      6.51 o 
   4   0 -10       40.94       50.55      8.01 o 
   6   0 -10       62.63       46.05      7.51 o 
  10   0 -10      197.96      203.21     12.01 o 
  12   0 -10       32.33       24.53      5.01 o 
  14   0 -10      123.46      137.64      8.51 o 
  16   0 -10      254.13      254.26     11.01 o 
  18   0 -10      103.28       98.60      6.51 o 
  20   0 -10       23.22       39.04      4.50 o 
  22   0 -10       57.06       68.07      6.51 o 
   1   1 -10       13.93        9.01      7.01 o 
   3   1 -10        5.46       10.53      4.20 o 
   5   1 -10      451.27      428.85     14.51 o 
   7   1 -10     1057.47     1016.04     36.04 o 
   9   1 -10      241.80      238.16     22.02 o 
  11   1 -10       70.24       66.98      4.77 o 
  13   1 -10       97.96      107.51      5.48 o 
  15   1 -10       38.51       33.43      3.13 o 
  17   1 -10       51.38       43.85      3.13 o 
  19   1 -10        4.97       10.01      4.00 o 
  21   1 -10        1.49        0.05      1.88 o 
   2   2 -10      111.02      117.10      8.31 o 
   4   2 -10      166.00      164.85      9.26 o 
   6   2 -10       33.34       34.54      7.01 o 
   8   2 -10      185.03      168.67     11.01 o 
  10   2 -10      479.88      512.91     16.02 o 
  12   2 -10      124.78      128.38      6.34 o 
  14   2 -10       46.64       41.66      3.49 o 
  16   2 -10       45.75       39.62      2.96 o 
  18   2 -10       61.88       73.07      7.01 o 
  20   2 -10        8.89       10.51      4.50 o 
   1   3 -10       63.64       67.07     10.01 o 
   3   3 -10      207.81      203.92     10.44 o 
   5   3 -10      724.22      734.75     29.53 o 
   7   3 -10      570.61      537.05     23.02 o 
   9   3 -10       74.37       73.50      5.12 o 
  11   3 -10       24.06       22.21      5.01 o 
  13   3 -10       15.37       21.00      4.50 o 
  15   3 -10       46.38       45.01      3.33 o 
  17   3 -10      137.73      148.65     10.01 o 
  19   3 -10       64.76       77.08      7.51 o 
   2   4 -10       25.05       32.03      8.01 o 
   4   4 -10      216.03      230.24     15.02 o 
   6   4 -10      106.68      105.11     10.01 o 
   8   4 -10       41.15       40.04      6.01 o 
  10   4 -10       14.96       11.76      3.19 o 
  12   4 -10      363.50      347.30     10.62 o 
  14   4 -10       22.15       18.55      6.76 o 
  16   4 -10       42.93       36.54      6.01 o 
   3   5 -10       47.39       44.55      8.51 o 
   5   5 -10       48.11       42.04      7.51 o 
   7   5 -10      209.68      196.20     13.01 o 
   9   5 -10       31.29       31.03      6.01 o 
  11   5 -10       46.46       51.90      4.25 o 
  13   5 -10       96.20       92.52      5.12 o 
  15   5 -10      121.67      125.26      4.95 o 
   2   6 -10       59.47       49.05      9.01 o 
   4   6 -10       19.28       23.52      7.01 o 
   6   6 -10      115.19      111.61     10.51 o 
   8   6 -10      249.63      237.24     14.01 o 
  10   6 -10       92.08       89.78      5.83 o 
  12   6 -10      168.24      160.10     11.76 o 
  14   6 -10      304.88      294.09      8.85 o 
  16   6 -10      128.38      122.13      4.95 o 
   3   7 -10        2.32       10.01      6.51 o 
   5   7 -10       46.62       48.55      8.01 o 
   7   7 -10       26.45       11.51      6.01 o 
   9   7 -10      145.49      145.65     11.01 o 
  11   7 -10       83.69       82.57      5.48 o 
  13   7 -10       49.97       55.22      4.25 o 
  15   7 -10        9.17       11.98      2.64 o 
  17   7 -10       19.74       18.02      4.00 o 
   2   8 -10       83.57       81.08     11.51 o 
   4   8 -10      122.84      134.14     12.51 o 
   6   8 -10       99.64       97.60     10.51 o 
   8   8 -10       86.86       90.09      9.51 o 
  10   8 -10       50.53       55.06      7.51 o 
  12   8 -10       63.90       58.81      4.95 o 
  14   8 -10       28.04       27.98      3.35 o 
  16   8 -10       23.11       20.02      4.50 o 
  18   8 -10       43.46       43.04      5.01 o 
  20   8 -10        3.27        4.50      3.50 o 
   3   9 -10       29.38       23.52      8.01 o 
   5   9 -10       23.74       17.02      7.01 o 
   7   9 -10       19.47       18.02      6.51 o 
   9   9 -10       19.20       24.02      6.51 o 
  11   9 -10       59.56       63.06      8.01 o 
  13   9 -10       42.01       61.06      7.01 o 
  15   9 -10       19.45       17.20      3.50 o 
  17   9 -10       46.68       39.04      6.01 o 
  19   9 -10       40.83       37.04      5.51 o 
   4  10 -10        2.77        7.01      7.01 o 
   6  10 -10       42.11       57.06      9.01 o 
   8  10 -10      117.13      124.13     11.51 o 
  10  10 -10      194.60      175.18     13.51 o 
  12  10 -10       11.84        5.51      4.50 o 
  14  10 -10       29.79       28.53      6.01 o 
  16  10 -10       37.10       40.54      6.01 o 
  18  10 -10       15.60       20.02      5.51 o 
   5  11 -10       79.33       77.08     11.01 o 
   7  11 -10      229.87      211.72     16.02 o 
   9  11 -10      135.62      152.66     13.01 o 
  11  11 -10       12.34        7.01      5.51 o 
  13  11 -10      136.08      138.14     11.51 o 
  15  11 -10       69.09       75.58      8.51 o 
  17  11 -10        0.99       -0.50      4.50 o 
   4  12 -10        9.23        9.01      7.51 o 
   6  12 -10       17.90       34.03      8.51 o 
   8  12 -10       16.01       31.53      8.01 o 
  10  12 -10       16.53        8.51      6.51 o 
  12  12 -10        4.39        4.00      6.01 o 
  14  12 -10       11.90        1.50      5.01 o 
  16  12 -10       38.67       32.03      6.51 o 
   5  13 -10       28.44       21.52      9.01 o 
   7  13 -10        0.70        5.51      7.01 o 
   9  13 -10       12.09       16.02      8.01 o 
  11  13 -10       24.30       45.05      8.51 o 
  13  13 -10       19.38       19.52      6.51 o 
  15  13 -10        8.90        5.01      6.01 o 
   6  14 -10        3.29       11.01      8.01 o 
   8  14 -10       56.45       65.57     11.01 o 
  10  14 -10       89.79       90.59     11.51 o 
  12  14 -10       31.51       21.02      7.51 o 
  -5   1  -9       25.68       29.03     10.01 o 
   1   1  -9       57.06       54.01      5.83 o 
   3   1  -9      141.06      137.93     10.01 o 
   5   1  -9      495.04      447.46     20.02 o 
   7   1  -9     1134.70     1148.07     27.25 o 
   9   1  -9     1594.20     1651.53     35.74 o 
  11   1  -9     1051.84     1063.61     24.06 o 
  13   1  -9      455.60      425.37     10.95 o 
  15   1  -9        3.63        2.50      3.00 o 
  17   1  -9        7.69        3.00      3.00 o 
  19   1  -9        3.93        4.24      2.28 o 
  21   1  -9       19.41       26.33      2.29 o 
  -6   2  -9       50.63       57.06     12.51 o 
  -4   2  -9       17.02       33.53      9.51 o 
  -2   2  -9       10.94       13.51      8.01 o 
   0   2  -9       36.07       35.11      5.56 o 
   2   2  -9      106.19      106.80      7.25 o 
   4   2  -9      340.25      329.34     17.02 o 
   6   2  -9       41.57       43.37      4.41 o 
   8   2  -9       18.64       21.42      3.35 o 
  10   2  -9      534.45      530.34     16.02 o 
  12   2  -9      128.98      130.13      5.41 o 
  14   2  -9       57.65       57.06      5.51 o 
  16   2  -9       94.84       79.58      6.51 o 
  18   2  -9       59.53       66.07      6.01 o 
  20   2  -9       22.61       18.02      5.01 o 
  22   2  -9       12.69       11.40      2.40 o 
  -5   3  -9        0.53       -5.01      7.01 o 
  -3   3  -9        6.69        5.01      7.51 o 
  -1   3  -9        6.74       14.01      7.51 o 
   1   3  -9       49.38       47.05      5.48 o 
   3   3  -9       42.73       51.55      7.51 o 
   5   3  -9        9.87       10.01      5.01 o 
   7   3  -9      236.29      240.53     10.26 o 
   9   3  -9      114.23      118.75      6.13 o 
  11   3  -9      300.76      269.76      8.76 o 
  13   3  -9       29.26       33.98      3.00 o 
  15   3  -9       71.77       63.57      6.01 o 
  17   3  -9       17.91       15.02      4.50 o 
  19   3  -9       16.35        6.01      4.50 o 
  21   3  -9       20.63       26.53      4.00 o 
  -6   4  -9        2.90       -0.50      7.51 o 
  -4   4  -9       15.06       19.02      9.01 o 
  -2   4  -9        7.85       11.01      8.01 o 
   0   4  -9       34.67       34.14      6.02 o 
   2   4  -9       34.12       28.53      7.01 o 
   4   4  -9      126.53      123.63     10.51 o 
   6   4  -9      673.39      631.65     25.53 o 
   8   4  -9      393.62      337.51     10.79 o 
  10   4  -9      306.38      276.35     10.01 o 
  12   4  -9      119.59      130.59      5.64 o 
  14   4  -9      156.73      147.65     10.01 o 
  16   4  -9       62.20       60.06      6.51 o 
  18   4  -9       23.11       15.52      5.01 o 
  22   4  -9       23.21       32.79      3.19 o 
  -5   5  -9        2.71       -6.01      7.01 o 
  -3   5  -9       74.21       86.09     12.51 o 
  -1   5  -9       39.92       40.54      9.01 o 
   1   5  -9       44.09       53.55      4.97 o 
   3   5  -9       98.67      125.63     11.01 o 
   5   5  -9       76.34       61.56      8.01 o 
   7   5  -9       21.11       20.52      3.54 o 
   9   5  -9      209.42      193.88      7.60 o 
  11   5  -9      115.07       98.72      4.34 o 
  13   5  -9       86.95       75.02      3.46 o 
  15   5  -9       45.92       44.55      6.51 o 
  -4   6  -9        1.06        5.51      8.01 o 
  -2   6  -9       52.63       53.05     10.01 o 
   0   6  -9       45.47       37.51      6.19 o 
   2   6  -9        6.59        0.50      5.01 o 
   4   6  -9       53.34       67.57      8.01 o 
   6   6  -9      212.89      221.23     13.51 o 
   8   6  -9      251.90      262.12      9.56 o 
  10   6  -9       73.73       81.74      5.12 o 
  12   6  -9      178.84      174.81      6.54 o 
  14   6  -9       30.03       22.02      3.50 o 
  -3   7  -9        6.85       -3.00      6.51 o 
  -1   7  -9        0.77        3.00      7.51 o 
   1   7  -9       14.74       20.02      7.51 o 
   3   7  -9       79.12       72.57      9.51 o 
   5   7  -9       24.85       15.02      5.51 o 
   7   7  -9       88.35       66.57      7.51 o 
   9   7  -9      262.07      276.46      9.73 o 
  11   7  -9      406.57      395.48     11.50 o 
  13   7  -9       64.52       62.08      3.89 o 
  15   7  -9       62.12       58.56      5.51 o 
  17   7  -9       55.28       53.55      5.01 o 
  19   7  -9       10.96        6.51      3.00 o 
  21   7  -9       18.19       25.03      4.50 o 
  -4   8  -9       15.83       -3.50      8.01 o 
  -2   8  -9        2.95       12.51      8.51 o 
   0   8  -9       26.25       33.03     10.01 o 
   2   8  -9        3.32        1.50      5.51 o 
   4   8  -9       19.27       12.01      6.01 o 
   6   8  -9      180.49      181.19     13.01 o 
   8   8  -9      501.83      447.46     20.02 o 
  10   8  -9       75.56       69.55      5.12 o 
  12   8  -9       33.47       38.72      3.70 o 
  14   8  -9       20.72       20.52      4.50 o 
  16   8  -9       62.53       64.07      5.51 o 
  18   8  -9       35.92       32.03      4.50 o 
  20   8  -9        0.41       -1.00      3.50 o 
  -3   9  -9       13.67       11.01      9.01 o 
  -1   9  -9       83.31       94.60     13.01 o 
   1   9  -9       65.39       70.07     11.01 o 
   3   9  -9       39.55       41.04      8.51 o 
   5   9  -9       46.71       49.05      8.01 o 
   7   9  -9       28.78       17.02      6.01 o 
   9   9  -9        1.64        5.51      4.50 o 
  11   9  -9       40.10       45.32      4.25 o 
  13   9  -9      160.98      165.17     10.01 o 
  15   9  -9       13.09       11.51      4.00 o 
  17   9  -9        5.80        8.01      4.00 o 
  19   9  -9       25.56       27.53      5.01 o 
  -2  10  -9        5.87       12.01      8.51 o 
   2  10  -9       43.88       44.55      9.01 o 
   4  10  -9       76.20       49.55      9.01 o 
   6  10  -9       53.95       42.54      8.01 o 
   8  10  -9      136.03      110.11     10.51 o 
  10  10  -9      251.03      230.74     14.01 o 
  12  10  -9        6.95        7.51      4.50 o 
  14  10  -9       32.70       23.52      5.01 o 
  16  10  -9       13.93       12.01      4.50 o 
  18  10  -9       74.92       78.08      7.51 o 
  -1  11  -9        4.25       13.51      8.51 o 
   3  11  -9       30.19       30.53      8.51 o 
   5  11  -9        8.90        4.00      6.01 o 
   7  11  -9       27.74       17.52      6.51 o 
   9  11  -9       81.53       98.10     10.01 o 
  11  11  -9       79.62       83.08      9.01 o 
  13  11  -9      119.70      130.13     10.51 o 
  15  11  -9       26.72       20.52      5.51 o 
  17  11  -9        0.76        4.00      4.50 o 
   4  12  -9       30.80       26.03      8.51 o 
   6  12  -9       15.97        8.51      6.51 o 
   8  12  -9       64.07       75.08      9.51 o 
  10  12  -9      117.08      129.63     12.01 o 
  12  12  -9       31.53       27.03      6.51 o 
  14  12  -9       18.65       27.03      6.51 o 
  16  12  -9       76.13       84.09      8.51 o 
   3  13  -9        0.78        1.50      7.01 o 
   5  13  -9        3.12       -2.00      6.51 o 
   7  13  -9       12.70        2.00      6.01 o 
   9  13  -9       17.40       13.51      6.51 o 
  11  13  -9       39.61       42.54      8.01 o 
  13  13  -9       41.48       31.03      7.51 o 
  15  13  -9        3.63        8.01      5.01 o 
   4  14  -9        6.07        3.00      7.01 o 
   6  14  -9       26.26       47.05      9.51 o 
   8  14  -9       81.01       73.58     10.01 o 
  10  14  -9       15.71       17.52      7.01 o 
  12  14  -9        7.44        6.51      6.01 o 
  14  14  -9       37.26       46.05      8.01 o 
   5  15  -9       34.68       33.53      9.51 o 
   7  15  -9       48.69       58.56     10.51 o 
   9  15  -9       18.05       14.51      8.01 o 
  11  15  -9       13.22       27.03      8.01 o 
  13  15  -9        5.47        3.50      6.01 o 
   0   0  -8      737.49      717.23     29.03 o 
   2   0  -8      598.46      591.10     24.02 o 
   4   0  -8      778.11      758.78     28.03 o 
   6   0  -8      864.20      924.45     30.03 o 
   8   0  -8     1214.27     1189.22     36.54 o 
  10   0  -8     2041.40     1875.42     54.06 o 
  12   0  -8      136.06      143.65      7.01 o 
  14   0  -8      225.90      184.69      7.01 o 
  16   0  -8      379.47      390.90     13.01 o 
  18   0  -8       34.68       36.30      2.83 o 
  20   0  -8       35.16       30.99      3.35 o 
  22   0  -8       11.61        3.50      4.50 o 
  -7   1  -8       36.61       54.56     11.01 o 
  -1   1  -8       19.97       19.67      4.41 o 
   1   1  -8      310.44      330.17     12.03 o 
   3   1  -8       15.12       17.75      3.54 o 
   5   1  -8      144.60      146.50      7.08 o 
   7   1  -8      169.53      165.96      6.89 o 
   9   1  -8     1105.54     1027.36     23.35 o 
  11   1  -8      810.29      807.28     18.39 o 
  13   1  -8       91.28       87.09      5.51 o 
  15   1  -8       99.65       86.09      5.51 o 
  17   1  -8       68.87       67.63      3.89 o 
  19   1  -8       10.90       10.91      1.65 o 
  21   1  -8        7.50        6.20      2.03 o 
  -8   2  -8        1.24        9.51      8.51 o 
  -6   2  -8       31.83       32.53      9.51 o 
  -4   2  -8        5.62        2.00      6.51 o 
  -2   2  -8        0.93        3.28      4.00 o 
   0   2  -8        4.19        7.57      2.98 o 
   2   2  -8       10.42        5.30      4.32 o 
   4   2  -8      619.37      625.79     12.19 o 
   6   2  -8      882.50      827.14     21.19 o 
   8   2  -8      229.72      234.05      9.76 o 
  10   2  -8      487.29      508.86     12.53 o 
  12   2  -8     1066.18     1015.54     32.03 o 
  14   2  -8      300.26      273.28     11.51 o 
  16   2  -8       56.43       46.55      4.50 o 
  18   2  -8       45.37       41.55      3.54 o 
  20   2  -8        4.92        9.75      1.76 o 
  22   2  -8       13.61       14.74      2.76 o 
  -7   3  -8       30.94       25.03      9.51 o 
  -5   3  -8        6.68        2.50      7.51 o 
  -3   3  -8      129.76      125.13     12.51 o 
  -1   3  -8      182.18      185.77      8.63 o 
   1   3  -8       38.76       38.28      4.10 o 
   3   3  -8      243.61      239.85     11.01 o 
   5   3  -8      225.08      227.58      6.24 o 
   7   3  -8       31.39       30.58      2.76 o 
   9   3  -8      392.21      397.28     10.90 o 
  11   3  -8     1365.51     1306.30     27.54 o 
  13   3  -8      675.41      640.66     22.02 o 
  15   3  -8      157.29      140.14      8.51 o 
  17   3  -8       98.80       98.60      7.51 o 
  19   3  -8        2.91        1.28      2.77 o 
  21   3  -8       22.50       24.13      2.76 o 
  -6   4  -8       17.95       10.01      8.51 o 
  -4   4  -8       16.62       16.52      8.01 o 
  -2   4  -8        3.77       -2.50      6.01 o 
   0   4  -8       39.92       31.71      4.14 o 
   2   4  -8       33.73       33.22      4.77 o 
   4   4  -8      378.98      375.34     13.34 o 
   6   4  -8      556.20      541.32     14.93 o 
   8   4  -8      738.46      761.01     15.27 o 
  10   4  -8     1346.71     1323.81     29.16 o 
  12   4  -8      373.67      366.88     15.52 o 
  14   4  -8      206.02      175.68     10.01 o 
  16   4  -8        8.77       14.01      4.00 o 
  18   4  -8        8.53       10.01      4.50 o 
  20   4  -8        9.61        6.26      2.12 o 
  22   4  -8       19.20       28.22      3.22 o 
  -7   5  -8        4.03        0.50      8.01 o 
  -5   5  -8       95.29       80.08     12.01 o 
  -3   5  -8       33.67       34.54      9.01 o 
  -1   5  -8      144.68      147.71      9.20 o 
   1   5  -8      664.59      649.91     22.02 o 
   3   5  -8      672.86      614.44     17.87 o 
   5   5  -8       45.03       45.74      3.63 o 
   7   5  -8      209.91      207.53      6.71 o 
   9   5  -8      539.20      526.50     11.41 o 
  11   5  -8       88.90       80.19      3.46 o 
  13   5  -8      226.09      212.72     11.51 o 
  15   5  -8       67.65       81.58      7.51 o 
  17   5  -8      127.51      131.63     10.01 o 
  21   5  -8       10.36       14.01      2.83 o 
  -6   6  -8       48.53       45.55     11.01 o 
  -4   6  -8       22.05       16.02      8.01 o 
  -2   6  -8        2.73       -4.00      6.01 o 
   0   6  -8       61.39       74.13      9.76 o 
   2   6  -8       63.27       63.61      5.99 o 
   4   6  -8       10.75        7.36      3.49 o 
   6   6  -8      168.39      164.58      7.25 o 
   8   6  -8       42.57       37.27      3.36 o 
  10   6  -8      241.58      250.24      6.92 o 
  12   6  -8      373.59      395.33     10.94 o 
  14   6  -8      102.74       99.60      8.51 o 
  20   6  -8        3.34        3.00      3.00 o 
  22   6  -8        8.47       10.51      5.01 o 
  -5   7  -8       39.75       39.04     10.51 o 
  -3   7  -8        5.94        3.50      6.51 o 
  -1   7  -8       89.73      101.45      8.27 o 
   1   7  -8      154.08      147.32      8.85 o 
   3   7  -8      162.75      136.00      8.47 o 
   5   7  -8      301.81      271.28     15.02 o 
   7   7  -8       93.87      112.46      7.76 o 
   9   7  -8       53.82       57.11      4.06 o 
  11   7  -8      326.65      308.82     13.51 o 
  13   7  -8        2.13        8.51      3.00 o 
  15   7  -8      123.32      109.11      6.01 o 
  17   7  -8       35.03       36.04      4.00 o 
  19   7  -8        1.23        2.00      3.00 o 
  21   7  -8       77.68       77.08      7.51 o 
  -6   8  -8       19.31       11.01      9.01 o 
  -4   8  -8        9.68        0.00      7.51 o 
  -2   8  -8       48.51       40.04      9.51 o 
   0   8  -8       75.85       66.66      7.20 o 
   2   8  -8       25.60       26.76      5.27 o 
   4   8  -8       71.19       71.58      6.02 o 
   6   8  -8      552.81      562.58     23.02 o 
   8   8  -8      150.65      149.71      7.08 o 
  10   8  -8       28.69       28.17      3.35 o 
  12   8  -8      626.40      592.61     21.52 o 
  14   8  -8      158.81      160.16      8.51 o 
  16   8  -8        3.37        7.01      3.00 o 
  18   8  -8        3.33       10.51      3.50 o 
  20   8  -8       93.46      117.62      9.01 o 
  -5   9  -8       54.46       40.54     11.01 o 
  -3   9  -8       66.98       77.08     12.01 o 
  -1   9  -8        4.98        4.00      7.01 o 
   1   9  -8       43.16       37.45     10.01 o 
   3   9  -8       20.58       31.02      6.26 o 
   5   9  -8       53.23       45.05      7.01 o 
   7   9  -8       12.68       11.51      5.01 o 
   9   9  -8      212.77      195.39      9.26 o 
  11   9  -8      177.37      147.65      9.51 o 
  13   9  -8      155.74      151.15      9.51 o 
  15   9  -8       63.08       55.56      6.01 o 
  17   9  -8       52.84       49.55      5.51 o 
  19   9  -8       11.56       10.01      4.50 o 
  -4  10  -8       10.31        6.51      8.01 o 
  -2  10  -8        4.15        8.01      8.01 o 
   0  10  -8       14.22        6.65      4.80 o 
   2  10  -8        2.72       -1.18      3.85 o 
   4  10  -8      130.18      125.63     11.51 o 
   6  10  -8       23.11       26.03      6.51 o 
   8  10  -8      185.98      188.69     12.51 o 
  10  10  -8      158.75      158.83      7.60 o 
  12  10  -8       34.42       22.52      5.01 o 
  14  10  -8       10.27        7.51      4.00 o 
  16  10  -8       35.65       36.54      5.51 o 
  18  10  -8       16.59       19.02      5.01 o 
  20  10  -8        3.41        1.00      4.50 o 
  -3  11  -8       16.16       15.52      9.51 o 
  -1  11  -8       44.38       54.06     11.01 o 
   1  11  -8       44.07       38.78     13.26 o 
   3  11  -8       92.52       93.55      7.96 o 
   5  11  -8       63.39       59.06      8.51 o 
   7  11  -8      109.66       73.58      9.01 o 
   9  11  -8       41.84       55.06      7.51 o 
  11  11  -8       23.71       22.02      5.51 o 
  13  11  -8       25.45       24.53      5.51 o 
  15  11  -8       49.25       58.06      6.51 o 
  17  11  -8       29.71       28.53      5.51 o 
  19  11  -8        5.45       11.51      5.01 o 
  -2  12  -8       48.74       39.04     10.51 o 
   0  12  -8      157.56      219.22     18.02 o 
   2  12  -8      126.49      120.16     29.03 o 
   4  12  -8       11.95       -2.50      6.01 o 
   6  12  -8      116.52       97.60     10.51 o 
   8  12  -8      155.72      139.14     12.01 o 
  10  12  -8      118.57      103.11     10.01 o 
  12  12  -8       37.65       30.03      6.51 o 
  14  12  -8       64.51       56.56      7.51 o 
  16  12  -8       48.49       51.05      7.01 o 
  18  12  -8       14.38       14.01      5.51 o 
  -1  13  -8       12.94       20.02      9.51 o 
   1  13  -8       19.97       20.52      9.51 o 
   3  13  -8       41.09       39.54      9.01 o 
   5  13  -8       37.37       44.05      8.51 o 
   7  13  -8       67.89       63.56      9.01 o 
   9  13  -8       18.85       29.03      7.01 o 
  11  13  -8       24.15       19.52      6.01 o 
  13  13  -8       59.67       61.56      8.51 o 
  15  13  -8       27.44       23.02      6.51 o 
  17  13  -8        6.88        0.50      5.01 o 
   0  14  -8        3.99       -7.01      7.01 o 
   4  14  -8      110.52       90.59     11.51 o 
   6  14  -8      106.19       99.60     11.51 o 
   8  14  -8       25.81       17.52      7.01 o 
  10  14  -8       50.69       39.04      8.01 o 
  12  14  -8       87.48       82.58     10.01 o 
  14  14  -8       27.19       30.03      7.01 o 
  16  14  -8        3.20        8.01      6.01 o 
   5  15  -8       44.28       43.04      9.51 o 
   7  15  -8       36.19       29.03      8.51 o 
   9  15  -8       33.18       29.03      8.01 o 
  11  15  -8        3.92        4.00      6.01 o 
  13  15  -8        0.19        4.50      6.01 o 
   6  16  -8        1.08       -5.01      7.01 o 
   8  16  -8       20.41       15.02      8.01 o 
  10  16  -8       14.52       15.52      7.51 o 
  12  16  -8        5.06        0.00      6.51 o 
  -9   1  -7       52.84       50.05     11.01 o 
  -3   1  -7      103.64       95.37      9.76 o 
  -1   1  -7       63.46       62.82      5.66 o 
   1   1  -7      136.76      135.52      5.24 o 
   3   1  -7      751.53      804.01     16.37 o 
   5   1  -7      525.70      562.99     14.33 o 
   7   1  -7      249.09      231.70     10.51 o 
   9   1  -7      733.25      698.23     15.39 o 
  11   1  -7      599.25      559.07     18.02 o 
  13   1  -7      371.67      377.41      8.85 o 
  15   1  -7      381.22      326.58      8.49 o 
  17   1  -7      246.41      200.11      5.49 o 
  19   1  -7      138.02      142.93      4.43 o 
  21   1  -7       40.23       42.05      3.56 o 
 -10   2  -7       14.32        9.51      8.51 o 
  -8   2  -7       24.31       21.52      8.51 o 
  -6   2  -7       40.74       50.05     10.01 o 
  -2   2  -7      633.81      588.06     17.87 o 
   0   2  -7      234.13      226.78      9.56 o 
   2   2  -7      122.71      124.27      5.37 o 
   4   2  -7      249.19      218.83      5.75 o 
   6   2  -7      594.82      575.84     11.84 o 
   8   2  -7      669.45      653.91     19.52 o 
  10   2  -7      331.66      332.84     12.51 o 
  12   2  -7      187.08      169.67      7.51 o 
  14   2  -7       47.29       30.66      2.75 o 
  16   2  -7       33.18       27.11      2.83 o 
  18   2  -7        9.30        9.34      1.70 o 
  20   2  -7        3.08        2.42      2.11 o 
  22   2  -7       18.28       13.14      3.49 o 
  -9   3  -7       70.25       96.10     13.01 o 
  -7   3  -7       58.00       52.55     10.51 o 
  -5   3  -7      123.76      138.64     13.01 o 
  -3   3  -7      290.17      304.74     16.02 o 
  -1   3  -7      300.55      299.11      9.34 o 
   1   3  -7      433.64      451.83     11.46 o 
   3   3  -7      178.75      166.69      5.25 o 
   5   3  -7      382.80      398.31      8.19 o 
   7   3  -7     1360.34     1468.40     25.33 o 
   9   3  -7      546.41      501.28     12.11 o 
  11   3  -7       71.70       67.07      5.51 o 
  13   3  -7      290.71      255.26     11.01 o 
  15   3  -7       56.49       55.94      3.70 o 
  17   3  -7       86.06       79.96      5.51 o 
  19   3  -7        8.68       11.47      1.99 o 
  21   3  -7       51.27       50.00      6.95 o 
  -8   4  -7        4.95        1.50      7.51 o 
  -6   4  -7        6.53       10.51      7.51 o 
  -4   4  -7       38.24       48.05      9.51 o 
  -2   4  -7       53.32       58.76      4.90 o 
   0   4  -7      350.59      357.94     12.39 o 
   2   4  -7      115.01      115.37      4.74 o 
   4   4  -7      545.93      557.83     10.62 o 
   6   4  -7      895.59      886.62     14.32 o 
   8   4  -7     1437.39     1342.01     23.77 o 
  10   4  -7      439.33      443.95     17.02 o 
  12   4  -7      583.06      581.59     20.52 o 
  14   4  -7      455.68      471.98     18.02 o 
  16   4  -7       93.45       87.56      5.48 o 
  18   4  -7       30.34       21.87      1.84 o 
  20   4  -7      110.89      112.57      6.01 o 
  22   4  -7       24.09       15.18      3.97 o 
  -9   5  -7       43.40       43.04     11.01 o 
  -7   5  -7        2.50       -1.50      7.01 o 
  -5   5  -7      118.62      102.60     12.01 o 
  -3   5  -7       53.39       58.06      9.01 o 
  -1   5  -7       27.77       33.68      4.02 o 
   1   5  -7       97.56       90.27      6.19 o 
   3   5  -7      123.43      112.25      4.62 o 
   5   5  -7      614.60      649.27     13.08 o 
   7   5  -7      442.63      422.42     11.27 o 
   9   5  -7     1248.43     1221.67     21.44 o 
  11   5  -7      276.62      291.30     13.51 o 
  13   5  -7      532.98      529.54     20.52 o 
  15   5  -7      146.12      147.15      9.51 o 
  17   5  -7        9.23        7.67      1.83 o 
  19   5  -7       29.58       25.31      2.56 o 
  21   5  -7       50.65       68.08      4.34 o 
  -8   6  -7        9.03       14.51      9.01 o 
  -6   6  -7       42.30       79.08     11.01 o 
  -4   6  -7        9.35        8.51      6.51 o 
  -2   6  -7      257.12      257.77     11.68 o 
   0   6  -7       28.28       29.53      4.77 o 
   2   6  -7      207.50      210.79     12.76 o 
   4   6  -7       42.22       46.01      3.17 o 
   6   6  -7      294.19      265.59      6.59 o 
   8   6  -7      139.61      125.74      6.04 o 
  10   6  -7       86.71       93.79      4.91 o 
  12   6  -7      939.48      962.78     23.52 o 
  14   6  -7      250.99      244.25     13.01 o 
  16   6  -7      196.64      209.21      8.51 o 
  18   6  -7        0.15        3.50      3.00 o 
  20   6  -7       13.24        8.01      4.50 o 
  -7   7  -7      151.00      159.66     15.52 o 
  -5   7  -7      271.76      285.79     19.02 o 
  -3   7  -7       27.89       19.52      8.01 o 
  -1   7  -7      243.35      221.71     10.97 o 
   1   7  -7       89.90       90.04      6.89 o 
   3   7  -7      704.29      709.83     15.70 o 
   5   7  -7      303.56      290.40      8.27 o 
   7   7  -7      812.49      762.32     23.33 o 
   9   7  -7     1429.14     1376.45     42.29 o 
  11   7  -7      513.24      476.85     27.78 o 
  13   7  -7      266.91      252.70      9.51 o 
  15   7  -7       54.43       51.55      4.50 o 
  17   7  -7       21.04       22.02      4.00 o 
  19   7  -7       79.10       85.09      7.51 o 
  21   7  -7        1.63       10.51      5.01 o 
  -8   8  -7        7.68       19.02     10.01 o 
  -6   8  -7       23.08       32.03     10.01 o 
  -4   8  -7       17.14       17.52      8.51 o 
  -2   8  -7       50.45       42.37      6.13 o 
   0   8  -7       76.57       70.48      6.34 o 
   2   8  -7      145.11      152.08      8.47 o 
   4   8  -7      239.08      222.17      7.69 o 
   6   8  -7       27.29       24.62      3.05 o 
   8   8  -7       85.86       78.51      5.12 o 
  10   8  -7      158.39      138.14      8.51 o 
  12   8  -7      133.64      130.63      8.01 o 
  14   8  -7        3.70        1.50      3.00 o 
  16   8  -7       10.32        6.51      3.50 o 
  18   8  -7       69.00       74.58      7.01 o 
  20   8  -7       21.80       22.52      5.51 o 
  -7   9  -7       11.81       17.52      9.01 o 
  -5   9  -7        2.82       -2.50      7.01 o 
  -3   9  -7       97.32       99.10     12.51 o 
  -1   9  -7       17.15       10.66      5.51 o 
   1   9  -7       34.79       32.00      5.12 o 
   3   9  -7       92.06      103.61     19.27 o 
   5   9  -7      365.69      321.36     12.02 o 
   7   9  -7      185.09      183.64      7.96 o 
   9   9  -7       20.59       14.51      4.50 o 
  11   9  -7      243.13      234.24     12.01 o 
  13   9  -7       15.22        7.51      3.50 o 
  15   9  -7        8.09        8.01      4.00 o 
  17   9  -7       66.75       70.07      6.51 o 
  19   9  -7        0.53       -4.00      4.00 o 
  -6  10  -7       13.48        0.50      8.01 o 
  -4  10  -7        8.17       -2.00      7.01 o 
  -2  10  -7      136.97      135.14     13.51 o 
   0  10  -7      254.50      276.86     20.27 o 
   2  10  -7       21.24       16.83      6.01 o 
   4  10  -7      135.73      124.65      7.76 o 
   6  10  -7       44.38       34.55      4.69 o 
   8  10  -7       20.42       23.49      3.70 o 
  10  10  -7      157.24      145.65     10.01 o 
  12  10  -7      114.02      124.63      9.01 o 
  14  10  -7      219.12      226.73     12.01 o 
  16  10  -7       12.46       15.52      4.50 o 
  18  10  -7       52.94       46.55      6.51 o 
  20  10  -7       17.65       19.52      5.51 o 
  -5  11  -7        4.60       18.52      9.51 o 
  -3  11  -7       17.46        6.01      7.51 o 
  -1  11  -7       52.34       68.57     10.51 o 
   1  11  -7       46.23       39.75      5.83 o 
   3  11  -7       65.37       57.60     10.01 o 
   5  11  -7      183.03      179.79      9.33 o 
   7  11  -7      708.39      647.66     26.53 o 
   9  11  -7       92.90       97.60      9.01 o 
  11  11  -7        3.56       -2.00      3.50 o 
  13  11  -7        5.67       -1.00      4.00 o 
  15  11  -7       65.32       60.06      7.01 o 
  17  11  -7        9.24        4.50      4.50 o 
  19  11  -7        2.40        3.00      4.50 o 
  -4  12  -7       22.86       34.54     10.01 o 
  -2  12  -7       29.46       40.04     10.01 o 
   0  12  -7        3.99        1.15      4.06 o 
   2  12  -7       42.17       50.21      6.54 o 
   4  12  -7       38.56       46.35      5.83 o 
   6  12  -7       71.69       64.57      8.51 o 
   8  12  -7       77.18       83.59      8.51 o 
  10  12  -7      168.90      162.67     11.51 o 
  12  12  -7      125.35      136.64     11.01 o 
  14  12  -7        0.01        4.00      4.00 o 
  16  12  -7        4.01        0.50      4.50 o 
  18  12  -7        0.47        3.50      4.50 o 
  -3  13  -7       23.02       16.02      8.51 o 
  -1  13  -7        6.01       -1.00      7.01 o 
   1  13  -7       90.86       94.22      8.31 o 
   3  13  -7      333.25      325.88     14.16 o 
   5  13  -7      387.97      369.88     20.52 o 
   7  13  -7       75.62       64.07      8.51 o 
   9  13  -7      138.82      128.63     11.51 o 
  11  13  -7       41.79       58.06      8.01 o 
  13  13  -7       17.32       20.52      6.01 o 
  15  13  -7       29.32       23.52      6.01 o 
  17  13  -7       44.35       46.05      7.51 o 
  -2  14  -7        2.75       -6.51      7.01 o 
   0  14  -7        7.49        1.00      7.51 o 
   2  14  -7        6.74       12.55      5.41 o 
   4  14  -7       49.52       52.58     16.27 o 
   6  14  -7      182.07      144.15     13.51 o 
   8  14  -7      301.41      286.29     18.02 o 
  10  14  -7       45.75       45.05      8.01 o 
  12  14  -7       45.03       63.06      8.51 o 
  14  14  -7       13.49        5.01      5.51 o 
  16  14  -7       11.46       19.02      6.51 o 
  -1  15  -7       33.34       28.53     10.01 o 
   1  15  -7       87.67       86.59     13.01 o 
   3  15  -7       10.49        5.30      6.01 o 
   5  15  -7        8.17       26.03      8.01 o 
   7  15  -7      111.95      132.14     12.51 o 
   9  15  -7       45.52       42.04      8.51 o 
  11  15  -7        9.00       10.01      6.51 o 
  13  15  -7       19.17       24.53      7.01 o 
  15  15  -7       80.05       87.59     10.51 o 
   0  16  -7       16.92       31.03     10.01 o 
   2  16  -7       35.85       32.53     10.51 o 
   4  16  -7       56.38       67.57     11.01 o 
   6  16  -7       39.36       32.03      9.01 o 
   8  16  -7        5.51       16.02      7.51 o 
  10  16  -7       12.82       15.02      7.51 o 
  12  16  -7       26.67       13.51      7.51 o 
   5  17  -7        3.33        8.01      7.01 o 
   7  17  -7        6.81        3.00      7.01 o 
   9  17  -7       13.47       10.01      7.51 o 
  11  17  -7      107.71       94.10     12.51 o 
  -4   0  -6      615.92      602.12     25.53 o 
  -2   0  -6     1579.50     1556.09     50.55 o 
   0   0  -6     2726.11     2967.88     62.82 o 
   2   0  -6     1226.29     1318.35     41.54 o 
   4   0  -6     1811.06     1730.27     51.55 o 
   6   0  -6      214.96      228.73      9.51 o 
   8   0  -6     1124.87     1208.24     34.54 o 
  16   0  -6      195.86      170.89      6.01 o 
  18   0  -6       41.07       47.55      4.50 o 
  20   0  -6       77.77       61.56      7.01 o 
  22   0  -6       38.10       38.04      7.01 o 
 -11   1  -6       20.75       33.03      9.51 o 
  -3   1  -6      588.01      595.13     17.52 o 
  -1   1  -6      562.57      594.55     11.82 o 
   1   1  -6      429.67      397.38      8.50 o 
   3   1  -6      498.55      442.89      9.63 o 
   5   1  -6      613.03      542.67     13.27 o 
   7   1  -6       33.23       31.80      2.12 o 
   9   1  -6      124.26      103.61      5.01 o 
  11   1  -6      427.04      370.26      8.31 o 
  13   1  -6      271.72      286.16      7.08 o 
  15   1  -6      141.52      134.47      6.09 o 
  17   1  -6      136.95      149.28      4.18 o 
  19   1  -6        9.54       11.32      2.24 o 
  21   1  -6        2.55        0.75      3.75 o 
 -10   2  -6       18.38       25.53      9.01 o 
  -8   2  -6       20.30       23.52      8.01 o 
  -4   2  -6       27.88       30.38      4.60 o 
  -2   2  -6      572.90      582.14     16.81 o 
   0   2  -6     1093.93     1028.90     17.64 o 
   2   2  -6      246.40      249.78      7.03 o 
   4   2  -6       92.87       94.65      3.37 o 
   6   2  -6      927.14      917.75     33.78 o 
   8   2  -6     1683.21     1817.85     36.97 o 
  10   2  -6        8.27       14.51      2.50 o 
  12   2  -6      216.72      221.36      6.02 o 
  14   2  -6      201.25      177.75      6.02 o 
  16   2  -6       49.39       61.57      3.18 o 
  18   2  -6       17.12       14.36      2.41 o 
  20   2  -6       11.68       13.72      2.78 o 
  22   2  -6       20.70       22.19      4.56 o 
 -11   3  -6        0.68        7.01      8.01 o 
  -9   3  -6       69.81       74.08     11.51 o 
  -7   3  -6       66.75       57.06      9.51 o 
  -5   3  -6       22.49       15.52      6.51 o 
  -3   3  -6      217.28      224.41      7.97 o 
  -1   3  -6      393.18      369.70     13.58 o 
   1   3  -6     1028.33     1081.15     17.64 o 
   3   3  -6       46.92       54.82      2.79 o 
   5   3  -6     1743.25     1820.86     29.19 o 
   7   3  -6     1077.46     1014.99     40.04 o 
   9   3  -6     1546.38     1439.97     42.04 o 
  11   3  -6      134.07      143.15      7.51 o 
  13   3  -6      321.12      317.34      8.85 o 
  15   3  -6      257.03      248.27      8.14 o 
  17   3  -6       18.09       11.68      1.77 o 
  19   3  -6       81.57       98.60      4.71 o 
  21   3  -6       19.41       24.27      5.51 o 
 -10   4  -6        5.91        6.01      8.01 o 
  -8   4  -6        7.39        0.00      7.01 o 
  -6   4  -6      143.93      135.64     12.51 o 
  -4   4  -6       60.70       68.96      6.51 o 
  -2   4  -6      199.86      189.02      7.21 o 
   0   4  -6      623.37      615.23     15.82 o 
   2   4  -6       69.05       66.00      3.22 o 
   4   4  -6     2087.37     2156.17     37.78 o 
   6   4  -6     1272.23     1261.47     18.95 o 
   8   4  -6     1059.83     1145.17     34.54 o 
  10   4  -6      446.56      444.45     16.02 o 
  12   4  -6      109.09      111.61      7.51 o 
  14   4  -6       89.77       82.37      4.95 o 
  16   4  -6       64.63       64.97      4.31 o 
  18   4  -6       51.52       47.97      3.05 o 
  20   4  -6       23.06       27.72      3.27 o 
  22   4  -6       14.85       21.77      4.41 o 
 -11   5  -6       14.87       12.01      8.51 o 
  -9   5  -6        3.83        5.01      7.51 o 
  -7   5  -6       64.23       74.58     11.01 o 
  -5   5  -6       73.61       87.59     10.51 o 
  -3   5  -6      478.64      452.52     12.23 o 
  -1   5  -6      515.49      506.23     15.75 o 
   1   5  -6      189.88      206.83      6.00 o 
   3   5  -6      217.43      223.02      5.93 o 
   5   5  -6       75.32       60.00      2.93 o 
   7   5  -6       50.69       49.88      2.51 o 
   9   5  -6      334.70      310.91      8.30 o 
  11   5  -6     1936.43     1905.95     57.06 o 
  13   5  -6      452.51      456.97     18.02 o 
  15   5  -6      209.13      196.91      8.33 o 
  17   5  -6        4.11        6.01      1.92 o 
  19   5  -6       97.71       94.68      4.79 o 
  21   5  -6       62.17       61.47      5.83 o 
 -10   6  -6       10.01        0.00      7.51 o 
  -8   6  -6      180.51      169.17     15.52 o 
  -6   6  -6      452.27      447.96     23.52 o 
  -4   6  -6      480.15      436.45     22.52 o 
  -2   6  -6      580.38      529.84     16.63 o 
   0   6  -6      131.94      124.48      6.41 o 
   2   6  -6     1258.25     1176.73     19.45 o 
   4   6  -6      855.18      851.28     18.93 o 
   6   6  -6      378.05      368.12      7.53 o 
   8   6  -6     2522.74     2449.51     41.01 o 
  10   6  -6     4763.28     4633.01     94.83 o 
  12   6  -6     1050.28     1006.97     22.09 o 
  14   6  -6      110.25      115.46      6.26 o 
  16   6  -6      253.69      236.24     10.51 o 
  18   6  -6        7.79       10.54      3.24 o 
  20   6  -6       11.92       23.12      7.26 o 
  -9   7  -6        6.91        5.51      7.51 o 
  -7   7  -6        6.37       -5.51      6.51 o 
  -5   7  -6       42.68       44.05      9.51 o 
  -3   7  -6       65.90       76.66      6.89 o 
  -1   7  -6       35.01       32.00      9.26 o 
   1   7  -6       87.41      100.29      5.19 o 
   3   7  -6      114.31      105.78      4.45 o 
   5   7  -6      114.63      113.28      4.25 o 
   7   7  -6      619.66      634.23     13.45 o 
   9   7  -6      761.93      756.01     16.34 o 
  11   7  -6       76.33       81.13     10.76 o 
  13   7  -6      322.95      326.22      9.86 o 
  15   7  -6       69.29       61.56      5.51 o 
  17   7  -6       23.11       20.02      4.50 o 
  19   7  -6       19.07       11.01      4.50 o 
  21   7  -6       14.27       15.88      5.76 o 
 -10   8  -6        8.05       18.02      9.01 o 
  -8   8  -6       21.24       17.52      9.01 o 
  -6   8  -6       18.77       19.02      8.01 o 
  -4   8  -6      169.91      165.67     14.01 o 
  -2   8  -6       13.51        4.68      3.97 o 
   0   8  -6      384.34      375.63     13.45 o 
   2   8  -6      203.50      203.97      7.21 o 
   4   8  -6      196.66      193.54      5.92 o 
   6   8  -6      252.42      259.52      6.47 o 
   8   8  -6       72.67       81.37      4.40 o 
  10   8  -6       16.81       14.31      4.00 o 
  12   8  -6      159.82      147.65      8.51 o 
  14   8  -6      108.56       99.10      7.01 o 
  16   8  -6       66.02       67.07      6.51 o 
  18   8  -6        2.86        3.50      4.00 o 
  20   8  -6        1.01        3.50      5.01 o 
  -9   9  -6        0.06       -2.00      7.01 o 
  -7   9  -6        6.54       12.01      8.01 o 
  -5   9  -6        8.17        5.01      6.51 o 
  -3   9  -6        0.40       -5.01      6.01 o 
  -1   9  -6      497.95      504.77     16.63 o 
   1   9  -6      458.80      477.03     15.39 o 
   3   9  -6      330.10      309.48      9.25 o 
   5   9  -6      759.24      683.73     15.23 o 
   7   9  -6     1186.04     1119.33     43.29 o 
   9   9  -6      333.14      311.82     14.51 o 
  11   9  -6      447.37      411.42     16.52 o 
  13   9  -6       88.68       68.07      6.51 o 
  15   9  -6       50.00       47.05      5.51 o 
  17   9  -6       49.30       53.55      6.01 o 
  19   9  -6       42.03       40.54      6.51 o 
  -8  10  -6        3.51       -3.00      7.01 o 
  -6  10  -6       14.62       12.01      8.01 o 
  -4  10  -6       11.55       11.01      7.51 o 
  -2  10  -6      112.12      111.12      8.14 o 
   0  10  -6        4.46        1.86      3.60 o 
   2  10  -6      382.16      382.10     13.62 o 
   4  10  -6       27.81       24.61      4.20 o 
   6  10  -6       60.50       57.89      4.16 o 
   8  10  -6      106.33       91.59      8.01 o 
  10  10  -6      292.74      318.83     15.52 o 
  12  10  -6        4.68        0.50      3.50 o 
  14  10  -6        7.11        7.51      4.00 o 
  16  10  -6       19.29       20.02      4.50 o 
  18  10  -6        1.80        4.00      4.50 o 
  20  10  -6        5.70        4.50      5.01 o 
  -7  11  -6       17.01       27.53      9.51 o 
  -5  11  -6       27.98       27.03      8.51 o 
  -3  11  -6       96.25      113.62     12.51 o 
  -1  11  -6       18.62       21.52      5.31 o 
   1  11  -6      240.03      240.50     11.33 o 
   3  11  -6      380.08      422.15     14.51 o 
   5  11  -6      323.92      329.40     12.37 o 
   7  11  -6      189.27      167.36      8.31 o 
   9  11  -6      996.43      902.42     33.53 o 
  11  11  -6      555.37      523.54     21.52 o 
  13  11  -6        8.04       13.01      4.50 o 
  15  11  -6       10.18       11.51      4.50 o 
  17  11  -6        0.39       -4.00      4.00 o 
  19  11  -6        4.36        8.01      5.51 o 
  -6  12  -6       16.27       17.52      9.01 o 
  -4  12  -6        9.04        8.51      8.01 o 
  -2  12  -6       59.02       66.07     10.51 o 
   0  12  -6       36.43       28.20      5.63 o 
   2  12  -6       47.03       53.03      6.02 o 
   4  12  -6       73.14       68.14      6.34 o 
   6  12  -6       33.43       24.82      4.56 o 
   8  12  -6      110.63      120.62     10.51 o 
  10  12  -6      165.73      161.16     11.01 o 
  12  12  -6      122.28      109.11      9.51 o 
  14  12  -6       19.37       15.02      5.01 o 
  16  12  -6       41.64       49.55      7.01 o 
  18  12  -6        7.21       -1.00      4.50 o 
  -5  13  -6       26.23       27.03      9.51 o 
  -3  13  -6       12.72       14.01      8.01 o 
  -1  13  -6       68.78       83.59     11.51 o 
   1  13  -6       17.65       18.82      5.27 o 
   3  13  -6        4.19        4.63      4.20 o 
   5  13  -6       65.31       54.73      5.99 o 
   7  13  -6      138.74      155.16     12.01 o 
   9  13  -6      113.42       95.60      9.51 o 
  11  13  -6       22.03       20.52      6.01 o 
  13  13  -6       18.17       23.02      6.01 o 
  15  13  -6        9.63       12.51      5.51 o 
  17  13  -6        2.10        4.00      5.01 o 
  -4  14  -6        0.35        9.01      8.01 o 
  -2  14  -6       44.34       62.06     11.01 o 
   0  14  -6       50.14       74.08     11.01 o 
   2  14  -6       88.53      100.31      8.31 o 
   4  14  -6       11.15        3.42      4.20 o 
   6  14  -6       77.25       68.07      9.51 o 
   8  14  -6       30.82       15.02      6.01 o 
  10  14  -6       59.01       56.06      8.51 o 
  12  14  -6       56.10       59.06      8.51 o 
  14  14  -6      108.23      117.12     11.01 o 
  16  14  -6       27.77       31.53      7.51 o 
  -3  15  -6       28.23       33.03     10.01 o 
  -1  15  -6       80.75       90.09     12.51 o 
   1  15  -6       23.73       31.53      9.01 o 
   3  15  -6       39.22       37.58      6.34 o 
   5  15  -6      157.30      154.09     10.01 o 
   7  15  -6      163.92      177.68     14.51 o 
   9  15  -6       31.29       54.06      8.51 o 
  11  15  -6       62.96       48.05      8.51 o 
  13  15  -6        8.01        7.01      6.01 o 
  15  15  -6        0.07        4.00      6.01 o 
  -2  16  -6       13.81       17.02      9.01 o 
   0  16  -6       22.57        6.01      8.01 o 
   2  16  -6       95.97       81.58     12.51 o 
   4  16  -6      104.07      117.64     15.27 o 
   6  16  -6       11.12        4.50      6.51 o 
   8  16  -6       54.63       34.03      8.51 o 
  10  16  -6       99.07       91.59     11.01 o 
  12  16  -6       41.89       61.06      9.51 o 
  14  16  -6        3.30        1.50      6.51 o 
  -1  17  -6       12.30        1.50      8.51 o 
   1  17  -6        2.95       -1.00      8.01 o 
   3  17  -6        3.66       -3.00      7.51 o 
   5  17  -6        8.78        5.51      7.01 o 
   7  17  -6       19.08        8.01      7.01 o 
   9  17  -6        1.50       -2.00      6.01 o 
  11  17  -6        0.28        5.51      6.51 o 
   2  18  -6        4.23       -2.00      7.51 o 
   6  18  -6       49.60       70.07     11.51 o 
   8  18  -6       93.86      101.60     13.01 o 
 -13   1  -5       40.37       49.05     10.51 o 
 -11   1  -5       12.35       13.51      7.51 o 
  -5   1  -5      103.96      108.15      6.72 o 
  -3   1  -5      142.65      149.49     12.94 o 
  -1   1  -5      334.84      317.84      6.31 o 
   1   1  -5      586.83      596.22     12.04 o 
   3   1  -5     1592.10     1643.08     42.29 o 
   5   1  -5     2583.19     2721.35     52.80 o 
   7   1  -5      275.01      242.25      8.51 o 
   9   1  -5     1285.51     1391.92     40.04 o 
  11   1  -5      205.13      202.33      5.01 o 
  13   1  -5       61.85       55.87      2.99 o 
  15   1  -5      174.71      174.94      4.18 o 
  17   1  -5       53.24       51.02      2.87 o 
  19   1  -5       23.49       26.68      3.89 o 
  21   1  -5       27.97       25.54      4.41 o 
 -12   2  -5        8.29        9.01      7.51 o 
 -10   2  -5       22.23       12.01      7.51 o 
  -8   2  -5       30.21       31.03      8.01 o 
  -4   2  -5      184.22      192.65      8.49 o 
  -2   2  -5      254.64      254.05      6.57 o 
   0   2  -5     1050.01     1178.31     21.77 o 
   2   2  -5     3621.44     3914.30     55.09 o 
   4   2  -5     2827.45     3074.27     49.87 o 
   6   2  -5       52.04       44.85      2.40 o 
   8   2  -5      285.13      246.75      9.01 o 
  10   2  -5      836.19      847.19     18.05 o 
  12   2  -5      376.62      383.89      9.56 o 
  14   2  -5      269.97      273.93      5.56 o 
  16   2  -5       16.29       17.36      2.17 o 
  18   2  -5       42.08       47.42      3.47 o 
  20   2  -5       60.86       58.14      5.48 o 
  22   2  -5       32.50       35.80      5.31 o 
 -11   3  -5        7.52        8.51      7.51 o 
  -9   3  -5       49.63       37.04      8.51 o 
  -7   3  -5       59.19       48.55      8.51 o 
  -5   3  -5        3.49       -1.77      3.83 o 
  -3   3  -5      274.20      245.54      6.17 o 
  -1   3  -5      948.97      975.96     16.58 o 
   1   3  -5     2302.25     2492.41     36.08 o 
   3   3  -5      239.51      246.05      5.49 o 
   5   3  -5       71.27       77.11      3.89 o 
   7   3  -5     1486.64     1527.56     44.05 o 
   9   3  -5       23.73       26.53      3.00 o 
  11   3  -5      166.16      191.70      6.02 o 
  13   3  -5      122.77      122.89      5.31 o 
  15   3  -5      129.91      131.23      3.82 o 
  17   3  -5       50.18       55.88      3.83 o 
  19   3  -5       10.82        7.95      2.78 o 
  21   3  -5       14.47       16.49      4.50 o 
 -12   4  -5       40.29       31.53      9.51 o 
 -10   4  -5        2.58        3.00      7.01 o 
  -8   4  -5       62.17       63.06      9.01 o 
  -6   4  -5      568.85      559.07     24.53 o 
  -4   4  -5      279.43      262.46      8.47 o 
  -2   4  -5       93.57      105.92      3.92 o 
   0   4  -5      823.46      891.75     15.32 o 
   2   4  -5     4179.54     4349.89     63.50 o 
   4   4  -5      681.74      697.16     11.44 o 
   6   4  -5     1862.48     2042.44     33.79 o 
   8   4  -5     4930.78     4989.60    140.64 o 
  10   4  -5      377.70      372.88     14.01 o 
  12   4  -5      114.55      117.46      5.31 o 
  14   4  -5      361.19      356.57      6.89 o 
  16   4  -5      211.87      208.99      5.43 o 
  18   4  -5       65.47       74.26      6.89 o 
  20   4  -5       10.21        6.79      3.70 o 
 -11   5  -5       41.11       58.56     10.51 o 
  -9   5  -5      101.71       87.59     11.51 o 
  -7   5  -5       63.93       50.05      8.51 o 
  -5   5  -5      136.41      126.60      8.31 o 
  -3   5  -5     1138.49     1098.10     21.96 o 
  -1   5  -5     1708.54     1657.01     29.85 o 
   1   5  -5       98.66      116.52      4.35 o 
   3   5  -5      607.35      565.52     10.06 o 
   5   5  -5     1208.24     1194.93     18.07 o 
   7   5  -5       68.79       84.40      5.94 o 
   9   5  -5       39.39       37.54      4.50 o 
  11   5  -5      123.15      106.11      8.01 o 
  13   5  -5      145.42      146.81      3.59 o 
  15   5  -5       76.83       68.97      3.06 o 
  17   5  -5        1.28       -0.09      2.11 o 
  19   5  -5       40.88       38.07      4.69 o 
  21   5  -5       31.14       35.93      5.26 o 
 -12   6  -5        7.06        8.51      8.01 o 
 -10   6  -5       21.12       25.53      9.01 o 
  -8   6  -5        7.41       20.02      8.01 o 
  -6   6  -5      199.38      203.21     14.51 o 
  -4   6  -5      905.28      857.23     23.35 o 
  -2   6  -5      306.07      309.45      9.54 o 
   0   6  -5      444.46      430.95     10.69 o 
   2   6  -5      100.94      115.00      4.10 o 
   4   6  -5      991.91      983.90     15.88 o 
   6   6  -5      592.33      619.96     12.40 o 
   8   6  -5      154.02      143.66      5.89 o 
  10   6  -5       24.18       37.66      2.60 o 
  12   6  -5      855.95      816.38     28.28 o 
  14   6  -5       54.73       57.26      3.45 o 
  16   6  -5      108.75       86.32      8.01 o 
  18   6  -5        3.07        3.56      3.13 o 
  20   6  -5        1.14        4.96      3.85 o 
 -11   7  -5        6.90       24.53      8.51 o 
  -9   7  -5      101.50       98.60     12.01 o 
  -7   7  -5       61.66       63.06     10.01 o 
  -5   7  -5      656.09      646.16     28.03 o 
  -3   7  -5     1168.35     1124.99     28.31 o 
  -1   7  -5     1214.12     1203.78     23.40 o 
   1   7  -5      224.63      193.84      5.86 o 
   3   7  -5      848.33      873.49     17.22 o 
   5   7  -5      702.90      746.77     14.71 o 
   7   7  -5      768.98      740.78     16.28 o 
   9   7  -5      274.38      268.02      7.14 o 
  11   7  -5     2037.74     2087.71     47.05 o 
  13   7  -5     2361.65     2342.96     79.58 o 
  15   7  -5       72.72       72.57      6.51 o 
  17   7  -5       68.95       66.92      7.01 o 
  19   7  -5       21.87       27.23      4.69 o 
  21   7  -5        0.22       -3.60      3.60 o 
 -10   8  -5       24.58       29.03      9.51 o 
  -8   8  -5       39.62       53.55     10.01 o 
  -6   8  -5        7.57       14.51      7.51 o 
  -4   8  -5      287.85      314.83     12.74 o 
  -2   8  -5      522.93      518.88     16.45 o 
   0   8  -5      369.90      380.93     10.30 o 
   2   8  -5       18.20       20.83      2.67 o 
   4   8  -5      450.40      429.90     14.45 o 
   6   8  -5      448.98      402.92     12.51 o 
   8   8  -5      260.49      244.22      7.14 o 
  10   8  -5      676.75      606.18     16.03 o 
  12   8  -5      189.91      182.57     11.26 o 
  14   8  -5      305.83      280.29     13.01 o 
  16   8  -5        2.77       -0.50      3.50 o 
  18   8  -5       11.01       18.52      5.01 o 
  20   8  -5        3.07       -0.82      4.50 o 
 -11   9  -5        8.40        3.50      7.51 o 
  -9   9  -5        4.75       -2.00      7.01 o 
  -7   9  -5       43.34       49.55      9.51 o 
  -5   9  -5       24.80       20.52      7.01 o 
  -3   9  -5      160.55      142.87      8.67 o 
  -1   9  -5      143.51      120.98      9.01 o 
   1   9  -5       56.43       56.09      4.84 o 
   3   9  -5       37.66       42.52      3.04 o 
   5   9  -5      438.60      449.21     11.06 o 
   7   9  -5      239.81      226.81      7.19 o 
   9   9  -5     1099.25     1115.88     22.94 o 
  11   9  -5     1606.78     1443.98     47.05 o 
  13   9  -5      609.65      591.10     22.02 o 
  15   9  -5      112.10      103.11      8.51 o 
  17   9  -5       19.19       15.02      5.01 o 
  19   9  -5       15.50       12.01      6.01 o 
 -10  10  -5        7.01       -0.50      7.51 o 
  -8  10  -5      117.16      124.13     13.51 o 
  -6  10  -5       77.87       66.07     10.01 o 
  -4  10  -5       62.54       55.06      9.01 o 
  -2  10  -5      209.83      210.15     10.76 o 
   0  10  -5      223.48      237.80     11.51 o 
   2  10  -5      372.17      350.86     15.77 o 
   4  10  -5      500.53      522.14     12.32 o 
   6  10  -5      237.13      236.00     18.27 o 
   8  10  -5      609.63      594.75     29.28 o 
  10  10  -5      402.98      399.91     17.02 o 
  12  10  -5       18.56       11.51      4.50 o 
  14  10  -5       57.84       48.55      6.01 o 
  16  10  -5       29.91       14.51      5.01 o 
  18  10  -5        8.61        8.51      5.01 o 
  -9  11  -5       38.57       37.54     10.51 o 
  -7  11  -5       71.83       81.08     11.51 o 
  -5  11  -5       16.82       25.53      8.01 o 
  -3  11  -5       53.10       47.05      9.01 o 
  -1  11  -5       14.95       10.69      4.41 o 
   1  11  -5      392.20      407.01     25.78 o 
   3  11  -5        6.52        4.06      3.35 o 
   5  11  -5      162.43      162.14      9.26 o 
   7  11  -5      455.40      426.58     17.77 o 
   9  11  -5      331.91      301.81     15.52 o 
  11  11  -5       10.35        9.51      4.00 o 
  13  11  -5       19.74       17.02      5.01 o 
  15  11  -5       95.28       93.10      9.01 o 
  17  11  -5       30.38       29.53      6.51 o 
  19  11  -5       29.31       25.03      7.01 o 
  -8  12  -5       14.63       22.52      8.51 o 
  -6  12  -5        4.73       15.02      8.01 o 
  -4  12  -5       57.56       39.54      9.01 o 
  -2  12  -5       49.41       46.49      6.19 o 
   0  12  -5      103.62      107.51      9.51 o 
   2  12  -5       44.54       41.14      5.31 o 
   4  12  -5      206.72      204.67     15.02 o 
   6  12  -5      183.51      196.68     18.02 o 
   8  12  -5       27.15       22.87      5.76 o 
  10  12  -5       88.90       81.08      8.51 o 
  12  12  -5      148.35      151.15     11.01 o 
  14  12  -5      115.82      137.14     11.01 o 
  16  12  -5        7.88       10.01      5.51 o 
  18  12  -5        0.40        1.00      5.01 o 
  -7  13  -5       22.89        9.51      8.01 o 
  -5  13  -5        4.61        5.01      7.01 o 
  -3  13  -5       63.66       42.54      9.01 o 
  -1  13  -5       71.67       67.36      7.08 o 
   1  13  -5      137.79      120.44      8.14 o 
   3  13  -5      312.03      268.06     16.77 o 
   5  13  -5        2.73        7.34      3.70 o 
   7  13  -5       13.82        8.28      3.85 o 
   9  13  -5       79.84       73.58      8.51 o 
  11  13  -5      254.54      275.28     15.52 o 
  13  13  -5       70.06       82.58      9.01 o 
  15  13  -5        5.09        6.01      5.51 o 
  17  13  -5       14.09       16.02      6.51 o 
  -6  14  -5       56.35       73.58     11.51 o 
  -4  14  -5       12.08       11.01      7.51 o 
  -2  14  -5        3.55        0.50      5.51 o 
   0  14  -5       33.59       31.36      5.83 o 
   2  14  -5      254.09      257.18     17.27 o 
   4  14  -5      106.56      123.41     14.51 o 
   6  14  -5       49.60       51.33      5.99 o 
   8  14  -5       75.38       55.06      8.01 o 
  10  14  -5       47.63       44.05      7.51 o 
  12  14  -5       78.70       68.57      9.01 o 
  14  14  -5       22.93       36.54      7.51 o 
  16  14  -5       23.17       25.53      7.51 o 
  -5  15  -5       46.22       42.54     10.51 o 
  -3  15  -5        5.39        8.51      8.01 o 
  -1  15  -5       59.22       58.06     10.51 o 
   1  15  -5      107.14      119.14      8.85 o 
   3  15  -5       20.79       16.27      5.31 o 
   5  15  -5       10.82       11.57      6.26 o 
   7  15  -5       21.61       20.52      7.01 o 
   9  15  -5        7.25       12.51      6.51 o 
  11  15  -5       94.93      114.62     11.51 o 
  13  15  -5       39.63       55.56      9.01 o 
  15  15  -5        2.56        5.01      6.01 o 
  -4  16  -5       28.80       20.52     10.01 o 
  -2  16  -5       74.01       82.08     12.51 o 
   0  16  -5       44.85       49.05     10.01 o 
   2  16  -5       94.79      122.35      9.37 o 
   4  16  -5       29.62       28.71      5.99 o 
   6  16  -5       19.53       20.36      5.53 o 
   8  16  -5       87.02       94.60     11.01 o 
  10  16  -5       41.23       39.54      8.51 o 
  12  16  -5        0.66        1.00      6.01 o 
  14  16  -5       35.40       45.55      9.01 o 
  -3  17  -5       44.01       40.54     10.51 o 
  -1  17  -5       48.91       48.55     11.01 o 
   1  17  -5       12.20       32.03      9.51 o 
   3  17  -5        2.29       -7.01      7.01 o 
   5  17  -5       31.37       28.51      6.34 o 
   7  17  -5       27.31       32.03      8.51 o 
   9  17  -5        3.10       10.01      6.51 o 
  11  17  -5        0.51        1.00      6.51 o 
   0  18  -5       47.77       43.04     11.01 o 
   2  18  -5       62.35       69.07     12.51 o 
   4  18  -5       40.41       59.06     12.01 o 
   6  18  -5       17.63       23.52      8.51 o 
   8  18  -5        7.03       17.02      8.01 o 
  10  18  -5        8.09       -5.01      6.51 o 
   3  19  -5       61.83       90.59     13.51 o 
 -14   0  -4       59.39       56.06     10.51 o 
  -6   0  -4      268.73      291.80     14.51 o 
  -4   0  -4      282.27      279.18      7.88 o 
  -2   0  -4     1314.28     1335.09     24.08 o 
   0   0  -4     2039.81     2122.24     43.35 o 
   2   0  -4     3419.74     3464.04     97.60 o 
   4   0  -4    11671.08    12495.78    339.85 o 
  12   0  -4     1559.59     1582.65     32.56 o 
  14   0  -4      366.96      365.43      9.91 o 
  16   0  -4       62.45       60.61      4.25 o 
  18   0  -4      255.03      249.25     14.01 o 
  20   0  -4       32.00       42.04      7.51 o 
 -13   1  -4       19.20        8.01      7.51 o 
  -7   1  -4       59.13       58.31      5.27 o 
  -5   1  -4       81.28       77.59      3.81 o 
  -3   1  -4     1215.60     1314.97     20.58 o 
  -1   1  -4      335.39      378.33      6.85 o 
   1   1  -4      367.25      364.63      7.90 o 
   3   1  -4      735.35      761.97     17.16 o 
   5   1  -4     5537.18     5383.47    108.78 o 
   9   1  -4     1551.29     1757.30     49.05 o 
  11   1  -4      135.84      115.96      3.89 o 
  13   1  -4       24.05       16.68      1.50 o 
  15   1  -4       74.47       68.72      3.12 o 
  17   1  -4      116.21      101.21      5.06 o 
  19   1  -4       21.04       13.97      5.76 o 
  21   1  -4        0.14       -1.86      3.70 o 
 -14   2  -4        6.35        9.01      7.51 o 
 -12   2  -4       33.11       26.03      8.51 o 
 -10   2  -4       19.73       14.51      7.01 o 
  -6   2  -4       95.27      105.07      6.70 o 
  -4   2  -4      392.90      399.00      8.35 o 
  -2   2  -4       49.48       48.66      2.19 o 
   0   2  -4      900.28      856.00     16.18 o 
   2   2  -4     1396.57     1505.31     21.26 o 
   4   2  -4     1408.88     1418.42     24.29 o 
   6   2  -4     5808.77     6025.16    161.67 o 
   8   2  -4      570.67      608.53     23.52 o 
  10   2  -4      888.94      830.55     18.05 o 
  12   2  -4       51.45       44.50      1.81 o 
  14   2  -4       15.16       12.66      1.68 o 
  16   2  -4       49.03       49.49      2.93 o 
  18   2  -4       16.87       26.98      4.06 o 
  20   2  -4       14.00        9.93      7.01 o 
 -13   3  -4        7.36       10.51      7.01 o 
 -11   3  -4       54.90       37.54      8.51 o 
  -9   3  -4      111.35      126.13     11.51 o 
  -7   3  -4      111.46       81.58      9.51 o 
  -5   3  -4      809.09      806.74     13.29 o 
  -3   3  -4      301.77      301.09      6.35 o 
  -1   3  -4     1247.66     1307.64     16.27 o 
   1   3  -4     3141.15     3090.64     43.90 o 
   3   3  -4     2384.18     2528.41     35.77 o 
   5   3  -4      498.41      562.86     12.56 o 
   7   3  -4     7303.93     7571.74    206.71 o 
   9   3  -4     3192.24     2979.57     59.81 o 
  11   3  -4      328.12      298.44      8.76 o 
  13   3  -4      171.55      165.01      4.12 o 
  15   3  -4      298.79      272.68      6.42 o 
  17   3  -4       68.81       73.92      6.10 o 
  19   3  -4        9.43       13.06      3.70 o 
  21   3  -4        8.96        2.39      4.06 o 
 -14   4  -4        0.07       -3.50      7.01 o 
 -12   4  -4       15.10       16.52      7.51 o 
 -10   4  -4       10.51       11.01      6.51 o 
  -8   4  -4       17.44        7.51      6.01 o 
  -6   4  -4      188.65      180.70     10.62 o 
  -4   4  -4      573.46      619.69     17.63 o 
  -2   4  -4     2833.58     2865.68     36.30 o 
   0   4  -4     3677.71     3912.50     54.28 o 
   2   4  -4     1912.04     1761.05     25.64 o 
   4   4  -4      669.18      702.93     12.60 o 
   6   4  -4       65.36      102.26      5.98 o 
   8   4  -4       24.17       12.01      3.00 o 
  10   4  -4      436.22      431.04     10.97 o 
  12   4  -4      160.72      172.65      3.99 o 
  14   4  -4      977.16     1008.96     16.36 o 
  16   4  -4      499.18      496.77     15.87 o 
  18   4  -4        3.39        2.11      3.50 o 
  20   4  -4       35.56       39.82      8.76 o 
 -13   5  -4       19.86       30.03      9.51 o 
 -11   5  -4        3.26       -4.50      6.01 o 
  -9   5  -4      102.63       97.10     11.01 o 
  -7   5  -4      219.83      174.68     13.01 o 
  -5   5  -4      941.20      905.07     30.03 o 
  -3   5  -4     1824.71     1817.39     46.96 o 
  -1   5  -4     2216.07     2295.14     33.46 o 
   1   5  -4      485.12      611.90     13.22 o 
   3   5  -4     5358.65     5712.12     77.85 o 
   5   5  -4     7801.09     8168.47    128.11 o 
   7   5  -4      952.53     1004.55     17.10 o 
   9   5  -4     1232.42     1172.01     20.19 o 
  11   5  -4      543.56      532.44      8.96 o 
  13   5  -4      418.37      414.73      8.06 o 
  15   5  -4      132.04      140.35      4.67 o 
  17   5  -4       52.80       47.85      3.70 o 
  19   5  -4       49.44       56.72      5.63 o 
  21   5  -4       43.78       48.19      6.34 o 
 -12   6  -4       29.59       14.01      8.01 o 
 -10   6  -4        0.72       -3.00      6.01 o 
  -8   6  -4       81.04       67.57      9.51 o 
  -6   6  -4      606.20      602.13     17.87 o 
  -4   6  -4      616.75      593.04     33.54 o 
  -2   6  -4       29.48       22.89      2.28 o 
   0   6  -4      448.76      456.89      9.19 o 
   2   6  -4       17.93       14.88      1.84 o 
   4   6  -4     1681.87     1869.26     27.50 o 
   6   6  -4      990.83      994.61     22.79 o 
   8   6  -4      725.43      751.10     14.03 o 
  10   6  -4     1159.56     1089.89     23.29 o 
  12   6  -4      593.08      575.44     16.20 o 
  14   6  -4      525.49      519.21     11.88 o 
  16   6  -4      152.19      135.35     10.51 o 
  18   6  -4       15.14       18.48      3.97 o 
  20   6  -4       10.72       10.18      4.20 o 
 -13   7  -4       16.62        3.50      8.01 o 
 -11   7  -4       14.59       12.01      8.01 o 
  -9   7  -4       21.03       24.02      7.51 o 
  -7   7  -4       79.12       82.08     10.01 o 
  -5   7  -4      975.81      974.38     25.47 o 
  -3   7  -4     1494.68     1467.96     23.89 o 
  -1   7  -4       13.80       12.31      2.23 o 
   1   7  -4      848.02      889.36     15.14 o 
   3   7  -4     2808.67     2999.09     37.98 o 
   5   7  -4      564.49      576.88     14.32 o 
   7   7  -4     1793.03     1798.61     30.51 o 
   9   7  -4      180.09      187.41      6.91 o 
  11   7  -4       18.76       17.89      3.25 o 
  13   7  -4      709.09      696.52     14.78 o 
  15   7  -4      279.64      271.20     10.19 o 
  17   7  -4       14.19       17.94      5.01 o 
  19   7  -4       38.20       38.26      5.63 o 
 -12   8  -4        8.39        9.01      7.51 o 
 -10   8  -4       40.01       29.53      8.51 o 
  -8   8  -4      231.86      234.24     16.02 o 
  -6   8  -4      945.30      931.95     35.54 o 
  -4   8  -4      722.89      692.42     30.03 o 
  -2   8  -4     1930.59     1905.29     29.65 o 
   0   8  -4     2363.23     2404.08     41.02 o 
   2   8  -4     1325.55     1303.82     18.47 o 
   4   8  -4      180.62      204.26      5.63 o 
   6   8  -4      414.19      379.18      9.21 o 
   8   8  -4     2388.91     2319.19     38.41 o 
  10   8  -4      864.12      866.30     27.27 o 
  12   8  -4      259.34      226.73     11.51 o 
  14   8  -4       34.47       40.04      5.51 o 
  16   8  -4       70.34       87.82      6.13 o 
  18   8  -4        1.74        2.93      3.49 o 
  20   8  -4       12.85       14.14      4.92 o 
 -11   9  -4        4.73        5.01      7.01 o 
  -9   9  -4       58.00       50.55      9.01 o 
  -7   9  -4       39.18       44.55      8.51 o 
  -5   9  -4       66.36       57.06      8.51 o 
  -3   9  -4       78.98       61.65     12.26 o 
  -1   9  -4      192.45      166.53      7.12 o 
   1   9  -4      148.28      140.03      5.87 o 
   3   9  -4       39.38       30.50      2.76 o 
   5   9  -4      108.51      102.82      4.03 o 
   7   9  -4       16.44       12.97      2.42 o 
   9   9  -4      477.33      477.72     18.47 o 
  11   9  -4      660.99      606.12     23.02 o 
  13   9  -4       89.16       89.59      8.01 o 
  15   9  -4      250.06      255.26     14.01 o 
  17   9  -4       54.28       61.06      7.51 o 
  19   9  -4       23.78       26.53      6.51 o 
 -12  10  -4        7.06        8.01      8.01 o 
 -10  10  -4       60.97       60.56     10.51 o 
  -8  10  -4       16.13        9.51      7.01 o 
  -6  10  -4       49.83       42.04      8.51 o 
  -4  10  -4      412.67      395.87     14.33 o 
  -2  10  -4      106.82       94.15      8.26 o 
   0  10  -4        2.13        3.21      3.35 o 
   2  10  -4      550.53      524.53     14.09 o 
   4  10  -4      414.14      411.26      8.98 o 
   6  10  -4      610.04      652.68     20.88 o 
   8  10  -4      250.83      265.22      9.69 o 
  10  10  -4       28.46       27.03      5.01 o 
  12  10  -4        0.23       -1.00      4.00 o 
  14  10  -4       98.69       79.08      8.01 o 
  16  10  -4       45.60       32.03      6.51 o 
  18  10  -4        5.56        0.50      5.51 o 
 -11  11  -4        5.16        0.50      7.01 o 
  -9  11  -4        0.86        2.50      7.01 o 
  -7  11  -4        8.39        5.51      6.51 o 
  -5  11  -4       39.81       39.04      8.01 o 
  -3  11  -4      104.37       85.81      6.89 o 
  -1  11  -4      138.38      161.47     11.01 o 
   1  11  -4        8.27        4.85      2.69 o 
   3  11  -4      440.47      415.65      9.25 o 
   5  11  -4      169.63      159.14     10.26 o 
   7  11  -4       43.65       51.65      4.92 o 
   9  11  -4      239.08      238.53     29.53 o 
  11  11  -4       35.38       33.03      5.51 o 
  13  11  -4      169.98      155.16     11.01 o 
  15  11  -4      130.49      120.12     10.51 o 
  17  11  -4       55.93       71.07      9.01 o 
 -10  12  -4       11.49        6.01      8.01 o 
  -8  12  -4        7.38       -0.50      7.01 o 
  -6  12  -4       20.20       13.01      7.01 o 
  -4  12  -4      101.84      114.62     11.51 o 
  -2  12  -4      333.63      322.45     24.78 o 
   0  12  -4      144.21      153.93      8.67 o 
   2  12  -4      206.98      187.19      9.37 o 
   4  12  -4      265.79      254.83     12.01 o 
   6  12  -4      933.53      902.93     33.78 o 
   8  12  -4      200.98      178.52     21.02 o 
  10  12  -4      283.85      274.28     15.02 o 
  12  12  -4        2.56        1.00      4.50 o 
  14  12  -4       45.16       45.55      7.51 o 
  16  12  -4       64.80       61.06      8.51 o 
  18  12  -4       17.29       24.53      7.01 o 
  -9  13  -4        3.82       -2.00      7.01 o 
  -7  13  -4       46.73       42.04      9.51 o 
  -5  13  -4       28.64       27.53      8.01 o 
  -3  13  -4        9.36        3.50      6.01 o 
  -1  13  -4      419.31      404.62     15.04 o 
   1  13  -4      272.88      267.04     11.68 o 
   3  13  -4       15.95       20.44      5.76 o 
   5  13  -4        8.86       11.10      4.06 o 
   7  13  -4       17.24       19.04      5.26 o 
   9  13  -4       78.39       96.10      9.51 o 
  11  13  -4      105.54      101.60      9.51 o 
  13  13  -4       22.67       16.52      6.01 o 
  15  13  -4        4.70        4.50      5.51 o 
  17  13  -4       15.65       23.52      7.51 o 
  -8  14  -4       17.50       26.53      9.01 o 
  -6  14  -4       17.05       15.02      8.01 o 
  -4  14  -4       52.43       60.06     10.01 o 
  -2  14  -4        7.91       16.52      7.51 o 
   0  14  -4       10.24        6.15      4.41 o 
   2  14  -4       30.77       39.35     10.26 o 
   4  14  -4       27.27       25.96      4.92 o 
   6  14  -4      112.41       92.39      7.20 o 
   8  14  -4      280.39      325.81     24.02 o 
  10  14  -4        3.76        2.00      4.50 o 
  12  14  -4       54.83       55.56      8.51 o 
  14  14  -4        3.02       -5.01      5.01 o 
  16  14  -4        6.59        8.51      6.51 o 
  -7  15  -4        2.35       -1.00      7.01 o 
  -5  15  -4        6.35        9.51      8.01 o 
  -3  15  -4       11.23       23.02      8.01 o 
  -1  15  -4       58.25       68.57     10.01 o 
   1  15  -4       57.70       58.55      6.72 o 
   3  15  -4        8.33       11.72      5.51 o 
   5  15  -4       96.86       90.90      7.55 o 
   7  15  -4       26.73       19.61      5.05 o 
   9  15  -4       15.78        5.01      5.51 o 
  11  15  -4       64.55       76.58     10.01 o 
  13  15  -4       31.93       31.53      8.01 o 
  15  15  -4       46.06       64.57     10.01 o 
  -6  16  -4       22.28       27.53      9.51 o 
  -4  16  -4        1.17        3.50      7.51 o 
  -2  16  -4       94.69      101.60     12.51 o 
   0  16  -4       72.69       86.59     11.51 o 
   2  16  -4        5.78        3.56      4.77 o 
   4  16  -4       65.84       60.51      7.51 o 
   6  16  -4       37.87       41.78      6.19 o 
   8  16  -4        8.94        9.01      6.51 o 
  10  16  -4       46.77       35.54      8.51 o 
  12  16  -4       23.73       20.52      7.51 o 
  14  16  -4        2.05       -4.50      6.01 o 
  -5  17  -4       57.96       62.56     11.51 o 
  -3  17  -4      267.30      279.79     19.52 o 
  -1  17  -4       80.02       74.08     11.51 o 
   1  17  -4      144.34      146.65     15.02 o 
   3  17  -4      259.53      263.30     13.09 o 
   5  17  -4       64.01       72.40      7.96 o 
   7  17  -4        2.60        5.51      6.01 o 
   9  17  -4        6.48        4.50      7.01 o 
  11  17  -4       34.51       40.54      9.01 o 
  -2  18  -4       14.03       -0.50      7.51 o 
   0  18  -4        9.52       -1.00      7.51 o 
   2  18  -4        3.08       -2.00      7.51 o 
   4  18  -4        3.38        6.01      7.51 o 
   6  18  -4       35.89       41.75      7.25 o 
   8  18  -4        4.62        0.50      6.51 o 
  10  18  -4        8.54        6.51      7.01 o 
  -1  19  -4       11.19       -7.01      7.51 o 
   1  19  -4       20.33        5.51      8.51 o 
   3  19  -4       15.24       15.02      8.51 o 
   5  19  -4        2.66       -7.51      7.51 o 
 -15   1  -3        0.26        6.51      7.01 o 
 -13   1  -3       18.96        6.51      6.51 o 
  -9   1  -3      231.46      244.79     10.44 o 
  -7   1  -3       98.90      103.47      3.93 o 
  -5   1  -3      437.93      460.06      9.19 o 
  -3   1  -3      203.21      204.68      3.89 o 
  -1   1  -3     3925.09     4016.85     41.53 o 
   1   1  -3     2944.45     3056.61     42.66 o 
   3   1  -3     1211.82     1280.75     22.76 o 
   5   1  -3     2376.15     2589.15     52.91 o 
   7   1  -3     5086.19     5605.23    164.17 o 
   9   1  -3     7302.24     7770.09    153.07 o 
  11   1  -3      440.14      449.29      7.94 o 
  13   1  -3      497.92      518.59      9.45 o 
  15   1  -3       28.56       30.31      2.56 o 
  17   1  -3      177.38      163.19      8.14 o 
  19   1  -3       21.62       20.44      4.41 o 
  21   1  -3        0.91        1.75      4.25 o 
 -14   2  -3        0.94       -5.01      5.01 o 
 -12   2  -3       25.47       27.03      7.51 o 
 -10   2  -3       77.64       79.39      6.51 o 
  -8   2  -3       28.16       27.03      4.06 o 
  -6   2  -3      329.11      352.16      8.13 o 
  -4   2  -3     2538.76     2613.09     38.28 o 
  -2   2  -3     2024.36     2102.82     25.13 o 
   0   2  -3     2969.03     3075.87     34.72 o 
   2   2  -3      342.33      326.30      5.68 o 
   4   2  -3     4482.50     4380.94     91.34 o 
   6   2  -3      354.61      371.93      8.31 o 
   8   2  -3     1112.93     1289.33     26.90 o 
  10   2  -3       94.66       99.05      2.96 o 
  12   2  -3       74.58       73.85      2.87 o 
  14   2  -3      404.63      411.96      8.30 o 
  16   2  -3       39.85       39.47      4.35 o 
  18   2  -3      163.64      155.95      9.51 o 
  20   2  -3       10.58        9.61      4.41 o 
 -15   3  -3       23.40       30.53      9.01 o 
 -13   3  -3        8.16        2.00      6.01 o 
 -11   3  -3        8.36        4.00      5.51 o 
  -9   3  -3      156.16      129.85      7.96 o 
  -7   3  -3       70.58       73.05      3.38 o 
  -5   3  -3      506.87      466.94     10.93 o 
  -3   3  -3     2979.54     2939.70     34.45 o 
  -1   3  -3      433.09      430.07      6.50 o 
   1   3  -3     1239.21     1271.81     18.76 o 
   3   3  -3     4500.49     4594.62     72.57 o 
   5   3  -3      231.18      221.52      6.02 o 
   7   3  -3      424.75      454.74     10.62 o 
   9   3  -3      189.10      181.11      5.83 o 
  11   3  -3     1381.09     1383.08     20.75 o 
  13   3  -3      206.48      212.52      5.29 o 
  15   3  -3        2.86       -0.62      1.93 o 
  17   3  -3        9.54       13.78      6.01 o 
  19   3  -3       13.15        9.51      4.25 o 
  21   3  -3        7.44        8.36      4.77 o 
 -14   4  -3      114.06      117.12     12.51 o 
 -12   4  -3       52.85       60.56      9.51 o 
 -10   4  -3       46.94       46.05      8.01 o 
  -8   4  -3      537.92      520.53     23.02 o 
  -6   4  -3      208.19      230.90      5.50 o 
  -4   4  -3      327.20      329.08      6.66 o 
  -2   4  -3     3455.29     3647.50     45.95 o 
   0   4  -3      884.40      874.39     11.10 o 
   2   4  -3     7700.08     8316.63    109.23 o 
   4   4  -3      858.20      861.39     14.34 o 
   6   4  -3     1079.78     1064.05     17.90 o 
   8   4  -3      601.88      591.26      9.53 o 
  10   4  -3      648.18      652.26     10.65 o 
  12   4  -3     1520.03     1455.50     22.50 o 
  14   4  -3      467.62      448.67      9.09 o 
  16   4  -3       78.25       88.99      4.91 o 
  18   4  -3        9.78        5.34      3.70 o 
  20   4  -3        4.21       10.05      4.41 o 
 -15   5  -3       49.35       37.04      9.51 o 
 -13   5  -3       33.15       28.53      8.01 o 
 -11   5  -3       10.81        6.01      6.01 o 
  -9   5  -3       34.99       24.02      6.51 o 
  -7   5  -3      360.19      337.42     10.60 o 
  -5   5  -3      316.79      323.85      6.94 o 
  -3   5  -3     2572.87     2689.50     39.40 o 
  -1   5  -3     1825.49     2015.56     23.86 o 
   1   5  -3     5042.19     5535.98     67.83 o 
   3   5  -3     6874.24     7577.59    100.44 o 
   5   5  -3      623.02      703.95     12.69 o 
   7   5  -3      601.80      619.14     12.27 o 
   9   5  -3      770.48      755.38     12.16 o 
  11   5  -3      463.04      480.75      8.98 o 
  13   5  -3       71.17       58.19      3.09 o 
  15   5  -3       71.23       68.72      5.27 o 
  17   5  -3       64.74       65.30      5.83 o 
  19   5  -3        7.07        2.00      3.85 o 
 -14   6  -3       11.24        9.51      7.51 o 
 -12   6  -3       24.60       22.52      7.51 o 
 -10   6  -3       29.46       26.03      7.01 o 
  -8   6  -3      136.29      137.64     11.51 o 
  -6   6  -3      235.48      222.44      6.78 o 
  -4   6  -3      151.90      156.87      5.13 o 
  -2   6  -3     2463.24     2474.02     32.45 o 
   0   6  -3     2731.23     3116.68     39.33 o 
   2   6  -3      287.53      305.34      6.36 o 
   4   6  -3     1004.47      933.52     14.37 o 
   6   6  -3      399.37      497.84      9.88 o 
   8   6  -3     1117.18     1112.06     19.72 o 
  10   6  -3     1189.36     1125.24     17.75 o 
  12   6  -3      898.75      866.58     18.00 o 
  14   6  -3       40.99       38.62      4.06 o 
  16   6  -3       61.97       59.51      5.12 o 
  18   6  -3        8.15        8.19      3.85 o 
  20   6  -3        7.54       11.64      4.77 o 
 -13   7  -3       36.65       31.53      8.51 o 
 -11   7  -3       33.02       31.03      8.01 o 
  -9   7  -3      237.38      239.24     15.52 o 
  -7   7  -3      233.04      227.73     14.51 o 
  -5   7  -3      444.20      437.74     11.78 o 
  -3   7  -3     1375.19     1412.82     19.74 o 
  -1   7  -3       57.81       50.95      7.73 o 
   1   7  -3     3555.00     3810.96     43.87 o 
   3   7  -3     1297.28     1477.48     21.62 o 
   5   7  -3     1749.56     1693.89     28.88 o 
   7   7  -3      963.77      957.37     17.90 o 
   9   7  -3       49.32       35.09      2.79 o 
  11   7  -3      255.17      238.41      7.06 o 
  13   7  -3      241.18      256.63     16.27 o 
  15   7  -3       45.95       41.58     11.01 o 
  17   7  -3       32.96       30.50      7.51 o 
  19   7  -3       40.30       41.26      6.26 o 
 -14   8  -3        6.82       -3.50      6.01 o 
 -12   8  -3        7.04       -5.51      5.51 o 
 -10   8  -3       15.02       16.52      7.01 o 
  -8   8  -3       12.93       14.01      6.51 o 
  -6   8  -3      270.33      260.55     17.27 o 
  -4   8  -3     1018.75      995.58     24.05 o 
  -2   8  -3      893.72      835.45     13.16 o 
   0   8  -3     1845.91     1963.86     26.00 o 
   2   8  -3      161.44      157.27      5.52 o 
   4   8  -3       83.89      118.05      3.80 o 
   6   8  -3      444.19      474.69     13.64 o 
   8   8  -3       56.93       67.97      3.82 o 
  10   8  -3      306.88      336.66      8.89 o 
  12   8  -3      308.54      278.79     13.51 o 
  14   8  -3      236.64      264.31     10.40 o 
  16   8  -3        3.49        3.63      3.49 o 
  18   8  -3       11.03       18.80      4.56 o 
 -13   9  -3       24.25       24.53      8.51 o 
 -11   9  -3        6.24       17.02      7.51 o 
  -9   9  -3      103.10       88.09     10.01 o 
  -7   9  -3       98.79       85.59     10.01 o 
  -5   9  -3      162.67      160.59      9.76 o 
  -3   9  -3       78.61       78.57      4.91 o 
  -1   9  -3      419.88      451.59      9.57 o 
   1   9  -3       40.27       40.61      2.46 o 
   3   9  -3      332.61      266.07      6.86 o 
   5   9  -3      170.44      179.21      4.96 o 
   7   9  -3      407.13      437.55     10.37 o 
   9   9  -3      271.39      258.59     10.54 o 
  11   9  -3      114.98      115.62      8.51 o 
  13   9  -3      217.90      205.71     12.51 o 
  15   9  -3        0.45        2.00      4.00 o 
  17   9  -3       28.59       32.66      5.27 o 
  19   9  -3        1.06        3.54      4.41 o 
 -12  10  -3       53.38       45.55      9.01 o 
 -10  10  -3       13.75       17.52      7.01 o 
  -8  10  -3       13.96        1.00      5.51 o 
  -6  10  -3      271.04      265.27     16.52 o 
  -4  10  -3     1171.89     1104.73     28.12 o 
  -2  10  -3     1751.24     1813.12     50.05 o 
   0  10  -3     1988.62     2006.39     27.24 o 
   2  10  -3     1884.63     1872.93     32.72 o 
   4  10  -3      178.23      216.07      6.04 o 
   6  10  -3       91.84       79.46      3.52 o 
   8  10  -3      206.60      194.98      8.51 o 
  10  10  -3      545.51      510.43     26.03 o 
  12  10  -3      373.51      350.36     17.02 o 
  14  10  -3       70.77       66.07      8.01 o 
  16  10  -3       25.69       22.52      6.51 o 
  18  10  -3        4.86        6.01      6.01 o 
 -11  11  -3       42.70       55.06      9.51 o 
  -9  11  -3       43.92       34.03      8.01 o 
  -7  11  -3      154.69      129.13     12.01 o 
  -5  11  -3      201.80      176.18     13.01 o 
  -3  11  -3      499.08      463.73     15.21 o 
  -1  11  -3      938.60      861.04     18.29 o 
   1  11  -3      636.37      622.42     14.09 o 
   3  11  -3       45.08       48.88      4.09 o 
   5  11  -3      270.16      270.02     14.51 o 
   7  11  -3      155.61      132.92     13.01 o 
   9  11  -3      273.07      266.14     10.40 o 
  11  11  -3        7.10        1.00      4.00 o 
  13  11  -3       37.41       39.54      7.01 o 
  15  11  -3       17.84       18.52      6.51 o 
  17  11  -3       22.71       27.53      7.51 o 
 -12  12  -3        9.64       12.01      7.51 o 
 -10  12  -3       41.60       40.04      9.01 o 
  -8  12  -3        7.86        5.01      6.01 o 
  -6  12  -3        5.70       13.51      6.51 o 
  -4  12  -3      126.11      135.64     12.01 o 
  -2  12  -3      330.57      329.36     18.52 o 
   0  12  -3        6.02       -0.30      2.49 o 
   2  12  -3      186.17      153.28      6.55 o 
   4  12  -3      264.07      254.50     23.02 o 
   6  12  -3      173.05      184.60     10.51 o 
   8  12  -3       46.12       58.76      5.41 o 
  10  12  -3       37.97       19.52      6.01 o 
  12  12  -3      102.68      107.11     10.01 o 
  14  12  -3        9.13       14.01      6.01 o 
  16  12  -3       17.29       14.01      6.51 o 
 -11  13  -3        0.02       -6.01      6.51 o 
  -9  13  -3       19.96       15.02      7.51 o 
  -7  13  -3       16.44       21.02      7.51 o 
  -5  13  -3       13.06       21.02      7.01 o 
  -3  13  -3       48.04       47.05      8.51 o 
  -1  13  -3       45.07       31.57      4.71 o 
   1  13  -3      397.05      395.38     11.33 o 
   3  13  -3      131.64      118.87      7.79 o 
   5  13  -3      202.49      203.38      9.69 o 
   7  13  -3      167.35      186.18      9.54 o 
   9  13  -3       46.09       42.21      5.27 o 
  11  13  -3        1.06       -3.00      4.50 o 
  13  13  -3       14.98       25.03      6.51 o 
  15  13  -3       33.71       39.54      8.51 o 
 -10  14  -3       22.14       21.02      8.51 o 
  -8  14  -3       30.64       19.02      8.01 o 
  -6  14  -3       27.85       25.53      8.01 o 
  -4  14  -3      142.22      125.63     12.51 o 
  -2  14  -3      461.14      433.97     15.57 o 
   0  14  -3      290.73      329.00     10.59 o 
   2  14  -3       74.59       74.14      6.54 o 
   4  14  -3       37.67       38.63      5.27 o 
   6  14  -3       35.95       27.73      5.05 o 
   8  14  -3       52.05       46.91      5.83 o 
  10  14  -3       25.04       27.03      7.01 o 
  12  14  -3       19.96       13.01      6.01 o 
  14  14  -3       18.58       28.03      7.51 o 
  16  14  -3       67.75       86.59     11.01 o 
  -9  15  -3        3.91       11.51      7.51 o 
  -7  15  -3       10.50       37.54      9.51 o 
  -3  15  -3       20.90       21.02      7.51 o 
  -1  15  -3      172.40      154.16     14.01 o 
   1  15  -3      255.65      270.47     12.21 o 
   3  15  -3      124.62      137.85      9.02 o 
   5  15  -3        9.01        9.05      4.56 o 
   7  15  -3       66.78       74.34      6.89 o 
   9  15  -3       40.59       37.54      8.01 o 
  11  15  -3       20.31       25.03      7.51 o 
  13  15  -3        0.78        3.00      6.01 o 
  15  15  -3        0.73       -0.50      7.01 o 
  -8  16  -3        1.22        5.51      7.01 o 
  -6  16  -3       25.05       27.53      8.51 o 
  -4  16  -3       37.43       41.04      9.01 o 
  -2  16  -3       26.07       19.52      8.01 o 
   0  16  -3      127.70      151.15     14.01 o 
   2  16  -3       15.96       20.59      5.41 o 
   4  16  -3       14.52       18.45      5.27 o 
   6  16  -3        4.31        2.68      4.50 o 
   8  16  -3       57.26       43.54      8.51 o 
  10  16  -3      104.59      138.64     13.01 o 
  12  16  -3        7.53        6.51      6.01 o 
  -7  17  -3        0.95        1.50      7.01 o 
  -5  17  -3        1.59       -2.00      6.51 o 
  -3  17  -3       11.11        0.50      7.01 o 
  -1  17  -3       16.94       14.51      8.01 o 
   1  17  -3       22.41       31.53      9.01 o 
   3  17  -3       41.56       46.52      6.89 o 
   5  17  -3       48.41       54.59      6.84 o 
   7  17  -3       75.35       79.30      9.26 o 
   9  17  -3        5.06        0.50      6.51 o 
  11  17  -3       22.04       16.02      7.51 o 
  -4  18  -3       13.83       23.52      9.51 o 
  -2  18  -3       41.10       52.05     11.01 o 
   0  18  -3       83.28       91.09     12.51 o 
   2  18  -3       43.04       45.05     10.51 o 
   4  18  -3       12.50       16.02      8.51 o 
   6  18  -3       81.00       87.01      8.62 o 
   8  18  -3       28.90       18.02      8.01 o 
  10  18  -3       39.24       32.53      9.51 o 
  -3  19  -3        5.89       11.51      8.51 o 
  -1  19  -3        5.79        1.00      7.51 o 
   1  19  -3        0.30       -2.00      7.01 o 
   3  19  -3       11.59        8.01      7.51 o 
   5  19  -3        1.73        6.01      8.51 o 
   2  20  -3        8.94        9.51      8.51 o 
   4  20  -3       17.14        8.01      9.01 o 
 -16   0  -2       44.82       44.05      9.01 o 
 -12   0  -2      173.86      166.17     12.51 o 
 -10   0  -2      291.13      345.08     12.21 o 
  -8   0  -2     1203.83     1171.67     22.25 o 
  -6   0  -2      889.77     1064.21     24.07 o 
  -4   0  -2     5202.45     5845.98    161.67 o 
  -2   0  -2      108.54      108.78      3.36 o 
   0   0  -2    13797.24    14791.91    284.65 o 
   2   0  -2     2380.96     2427.98     69.57 o 
   8   0  -2      802.30      683.20     15.22 o 
  10   0  -2       87.07       75.11      3.89 o 
  12   0  -2      378.48      354.26     10.44 o 
  14   0  -2     1177.81     1122.74     43.04 o 
  16   0  -2      381.60      390.90     19.02 o 
  18   0  -2        4.87        7.51      6.01 o 
  20   0  -2       94.15       64.57     10.51 o 
 -15   1  -2       12.76        5.01      6.01 o 
 -13   1  -2       10.73        8.26      4.25 o 
 -11   1  -2       69.21       62.45      6.26 o 
  -9   1  -2      638.80      641.72     12.26 o 
  -7   1  -2      182.39      200.31      4.87 o 
  -5   1  -2     3448.26     3848.96     54.24 o 
  -3   1  -2     7166.60     7526.04     85.35 o 
  -1   1  -2    11945.70    12150.65    146.98 o 
   1   1  -2    12437.89    12512.89    139.26 o 
   3   1  -2     3600.49     3606.69    100.10 o 
   5   1  -2     4808.76     4767.74    120.87 o 
   7   1  -2      911.07      881.69     13.14 o 
   9   1  -2      636.67      584.18      9.50 o 
  11   1  -2      183.92      201.30      4.88 o 
  13   1  -2     2600.71     2668.25     39.16 o 
  15   1  -2      443.65      460.41     11.46 o 
  17   1  -2       20.95       17.27      7.51 o 
  19   1  -2        7.13       12.26      4.60 o 
 -16   2  -2       13.43       10.51      7.51 o 
 -14   2  -2       17.85       16.52      7.01 o 
 -12   2  -2       25.22       31.73      4.05 o 
 -10   2  -2      280.35      255.92     11.84 o 
  -8   2  -2      211.19      201.97      5.83 o 
  -6   2  -2     2959.28     3100.13     39.93 o 
  -4   2  -2     2899.65     3123.10     43.54 o 
  -2   2  -2     1414.57     1442.84     17.20 o 
   0   2  -2    23172.00    23355.71    238.06 o 
   2   2  -2     1453.39     1652.37     27.54 o 
   4   2  -2    14649.00    14715.93    246.65 o 
   6   2  -2      467.56      503.34     11.33 o 
   8   2  -2     4413.29     4553.46     63.44 o 
  10   2  -2     2034.49     2061.03     29.97 o 
  12   2  -2      739.30      732.97     12.70 o 
  14   2  -2      290.89      327.03      7.81 o 
  16   2  -2      137.34      157.69     14.01 o 
  18   2  -2       22.54       34.91      5.48 o 
  20   2  -2        3.59        3.75      4.60 o 
 -15   3  -2       19.34       17.02      7.51 o 
 -13   3  -2       91.98       81.63      6.72 o 
 -11   3  -2       38.20       35.98      9.26 o 
  -9   3  -2        2.02        0.60      3.01 o 
  -7   3  -2      161.55      173.47      4.24 o 
  -5   3  -2     1311.54     1171.41     16.70 o 
  -3   3  -2      439.73      416.71      6.16 o 
  -1   3  -2     3615.63     3819.19     39.82 o 
   1   3  -2    48737.96    48835.30    492.62 o 
   3   3  -2     7882.32     7815.94    120.36 o 
   5   3  -2      396.59      485.99      9.34 o 
   7   3  -2     1800.31     1982.22     25.10 o 
   9   3  -2      552.02      541.62      8.36 o 
  11   3  -2     1277.10     1307.58     18.79 o 
  13   3  -2      233.72      210.54      5.93 o 
  15   3  -2      517.38      513.68     12.61 o 
  17   3  -2       89.97      101.16      7.25 o 
  19   3  -2        4.20        2.50      3.89 o 
 -16   4  -2       24.42       35.54      8.51 o 
 -14   4  -2        2.79       -5.51      5.51 o 
 -12   4  -2       31.22       34.03      7.51 o 
 -10   4  -2        2.26        2.17      2.89 o 
  -8   4  -2       78.14       73.76      3.39 o 
  -6   4  -2     3109.96     3408.42     43.06 o 
  -4   4  -2     3947.77     3931.71     44.97 o 
  -2   4  -2      910.47      904.54     11.51 o 
   0   4  -2      249.15      270.66      4.07 o 
   2   4  -2      633.93      614.66      8.77 o 
   4   4  -2     4359.95     4521.26     71.99 o 
   6   4  -2     2985.52     3113.46     43.40 o 
   8   4  -2      831.66      861.02     17.23 o 
  10   4  -2       71.16       74.51      2.69 o 
  12   4  -2     1345.10     1361.96     21.45 o 
  14   4  -2      322.09      295.85      8.56 o 
  16   4  -2      107.32       90.57      6.34 o 
  18   4  -2        5.23        9.25      4.06 o 
  20   4  -2       10.10       14.01      5.12 o 
 -15   5  -2       15.69       16.02      7.01 o 
 -13   5  -2        5.15        0.50      5.51 o 
 -11   5  -2       23.02       21.02      6.51 o 
  -9   5  -2      125.35      150.78      7.82 o 
  -7   5  -2      119.82      120.34      4.11 o 
  -5   5  -2     2546.60     2712.52     31.97 o 
  -3   5  -2     4136.79     4361.70     54.18 o 
  -1   5  -2     3069.06     3048.97     38.13 o 
   1   5  -2      167.44      151.37      4.73 o 
   3   5  -2     2536.92     2487.43     34.19 o 
   5   5  -2     1514.72     1410.10     23.40 o 
   7   5  -2      527.35      536.92      9.44 o 
   9   5  -2       34.04       22.68      1.87 o 
  11   5  -2      425.30      439.42      8.86 o 
  13   5  -2      134.48      129.81      6.70 o 
  15   5  -2       25.51       26.14      4.20 o 
  17   5  -2        1.27        3.41      3.85 o 
  19   5  -2       10.56        8.51      6.76 o 
 -16   6  -2       64.04       56.56     10.01 o 
 -14   6  -2        6.58        5.51      6.01 o 
 -12   6  -2      132.96      138.14     11.51 o 
 -10   6  -2      549.95      488.50     22.02 o 
  -8   6  -2      648.64      654.92     12.70 o 
  -6   6  -2      586.06      543.44      8.65 o 
  -4   6  -2      153.26      151.24      4.24 o 
  -2   6  -2     1224.98     1240.02     16.96 o 
   0   6  -2     4429.12     4730.90     48.43 o 
   2   6  -2      864.18     1047.26     14.22 o 
   4   6  -2     8267.20     8554.73    114.01 o 
   6   6  -2     5646.33     5841.19     92.02 o 
   8   6  -2     2107.65     2081.11     30.26 o 
  10   6  -2       89.37       97.46      3.81 o 
  12   6  -2      122.43      119.14      5.28 o 
  14   6  -2       32.06       37.73      4.41 o 
  16   6  -2       19.14       13.62      4.06 o 
  18   6  -2        9.54       14.68      5.26 o 
 -15   7  -2       17.47       14.01      7.51 o 
 -13   7  -2       52.80       48.55      9.01 o 
 -11   7  -2        6.66       16.52      6.51 o 
  -9   7  -2      140.73      116.12     10.51 o 
  -7   7  -2      226.27      223.61      7.59 o 
  -5   7  -2      679.40      664.44      9.97 o 
  -3   7  -2      124.13      120.28      5.49 o 
  -1   7  -2     1704.64     1778.17     21.72 o 
   1   7  -2     1186.91     1164.60     16.06 o 
   3   7  -2      849.91      903.65     16.18 o 
   5   7  -2     1241.41     1257.83     24.13 o 
   7   7  -2      106.43       99.07      4.19 o 
   9   7  -2      157.28      152.01      4.66 o 
  11   7  -2       29.48       33.31      2.82 o 
  13   7  -2      205.36      195.89      8.47 o 
  15   7  -2        5.49        2.53      3.35 o 
  17   7  -2        0.14        0.00      4.00 o 
  19   7  -2        1.00       -2.35      4.06 o 
 -14   8  -2        9.93        8.01      7.01 o 
 -12   8  -2       15.43        6.51      6.01 o 
 -10   8  -2        2.15       -4.50      4.50 o 
  -8   8  -2       17.51       17.78      4.25 o 
  -6   8  -2       80.17       77.94      6.94 o 
  -4   8  -2      379.18      359.05     10.90 o 
  -2   8  -2       62.45       72.81      2.68 o 
   0   8  -2      798.11      787.66     13.20 o 
   2   8  -2     8837.15     9146.74    110.31 o 
   4   8  -2     4199.81     4625.19     64.65 o 
   6   8  -2      319.43      336.60      7.95 o 
   8   8  -2      267.34      251.66      7.65 o 
  10   8  -2      487.27      523.03     15.46 o 
  12   8  -2      108.57      110.36      6.70 o 
  14   8  -2        3.15        2.00      3.35 o 
  16   8  -2       10.91       10.26      4.20 o 
  18   8  -2       14.89        8.71      4.77 o 
 -15   9  -2       13.87       13.01      7.51 o 
 -13   9  -2       27.00       31.03      8.01 o 
 -11   9  -2        4.19       -3.00      5.01 o 
  -9   9  -2       62.61       47.55      8.01 o 
  -7   9  -2      287.83      287.52     11.14 o 
  -5   9  -2      714.86      743.50     15.89 o 
  -3   9  -2       88.13       83.34      4.91 o 
  -1   9  -2      585.24      584.66      9.89 o 
   1   9  -2      205.80      183.26      5.05 o 
   3   9  -2      565.98      558.71     10.36 o 
   5   9  -2      278.26      311.29      6.92 o 
   7   9  -2      437.45      438.02      8.76 o 
   9   9  -2      368.30      345.55     11.31 o 
  11   9  -2       81.32      108.61      8.51 o 
  13   9  -2       56.09       50.14      5.12 o 
  15   9  -2       17.82       11.51      4.25 o 
  17   9  -2        7.72        4.24      4.56 o 
 -14  10  -2        2.53       -1.00      6.01 o 
 -12  10  -2       16.79       21.02      7.51 o 
 -10  10  -2       10.15       11.51      6.01 o 
  -8  10  -2        0.59       -3.50      5.01 o 
  -6  10  -2      174.14      168.35      8.67 o 
  -4  10  -2      239.34      229.39      7.90 o 
  -2  10  -2     1376.86     1347.47     17.80 o 
   0  10  -2      793.65      848.44     13.29 o 
   2  10  -2      531.86      617.91     11.43 o 
   4  10  -2      423.97      415.20      8.60 o 
   6  10  -2      115.88      128.93      6.29 o 
   8  10  -2      128.10      122.19      6.84 o 
  10  10  -2       95.47       93.31      6.34 o 
  12  10  -2      200.26      171.18     11.51 o 
  14  10  -2       99.37       89.09      9.01 o 
  16  10  -2       41.57       53.55      8.51 o 
  18  10  -2        1.71       -1.00      6.01 o 
 -13  11  -2       15.11       19.52      7.51 o 
 -11  11  -2       99.73       92.59     11.01 o 
  -9  11  -2       86.90       71.57      9.51 o 
  -7  11  -2      618.48      602.62     25.53 o 
  -5  11  -2       89.64       71.25      6.02 o 
  -3  11  -2      771.71      750.91     16.64 o 
  -1  11  -2      718.67      696.78     12.78 o 
   1  11  -2      621.97      577.56     11.32 o 
   3  11  -2       75.99       87.31      4.71 o 
   5  11  -2      810.36      732.15     15.67 o 
   7  11  -2      896.73      860.52     41.04 o 
   9  11  -2       74.36       64.38      5.63 o 
  11  11  -2      582.41      534.05     23.02 o 
  13  11  -2      107.48      114.12     11.01 o 
  15  11  -2       93.88       84.09     10.01 o 
  17  11  -2        9.29       12.51      7.01 o 
 -12  12  -2        7.58       17.02      7.01 o 
 -10  12  -2       26.71       15.52      7.01 o 
  -8  12  -2       50.12       53.05      8.51 o 
  -6  12  -2       40.97       45.05      8.01 o 
  -4  12  -2        2.07        2.98      3.70 o 
  -2  12  -2       99.66       95.32      8.43 o 
   0  12  -2      624.16      629.67     15.80 o 
   2  12  -2      539.41      520.49     12.49 o 
   4  12  -2      687.18      686.35     23.51 o 
   6  12  -2       30.66       37.71      6.51 o 
   8  12  -2        5.54        7.22      3.75 o 
  10  12  -2       82.59       78.08      8.51 o 
  12  12  -2       44.34       41.04      7.01 o 
  14  12  -2       81.11       73.58      9.51 o 
  16  12  -2       18.21       20.02      7.51 o 
 -11  13  -2       16.04       12.01      7.01 o 
  -9  13  -2       58.71       56.06      9.01 o 
  -7  13  -2       34.84       38.54      8.01 o 
  -5  13  -2      238.50      217.22     15.02 o 
  -3  13  -2       33.55       25.24      3.85 o 
  -1  13  -2       68.13       56.95      4.68 o 
   1  13  -2      261.96      239.78      8.55 o 
   3  13  -2     1286.65     1337.92     30.92 o 
   5  13  -2      269.06      292.28     11.66 o 
   7  13  -2      271.03      230.16     10.60 o 
   9  13  -2      113.62       97.73     11.01 o 
  11  13  -2       24.87       27.03      7.01 o 
  13  13  -2       10.81        6.51      6.01 o 
  15  13  -2       27.46       25.53      8.01 o 
 -10  14  -2        2.43       -1.50      7.01 o 
  -8  14  -2       36.92       27.53      8.51 o 
  -6  14  -2       50.79       35.54      8.51 o 
  -4  14  -2      123.18      117.62     11.01 o 
  -2  14  -2      213.68      211.18      8.46 o 
   0  14  -2      534.77      471.70     12.98 o 
   2  14  -2      902.85      931.10     24.77 o 
   4  14  -2       15.68       19.57      4.75 o 
   6  14  -2       27.90       30.89      6.76 o 
   8  14  -2       71.08       68.91      6.54 o 
  10  14  -2      170.29      155.16     13.01 o 
  12  14  -2       67.29       70.57     10.01 o 
  14  14  -2       10.04       16.02      7.51 o 
  -9  15  -2        9.38        9.01      6.51 o 
  -7  15  -2       38.73       40.04      9.01 o 
  -5  15  -2       15.74       18.52      7.01 o 
  -3  15  -2       58.56       50.35     13.01 o 
  -1  15  -2      377.31      423.10     15.06 o 
   1  15  -2       57.01       59.92     10.26 o 
   3  15  -2      249.88      246.74     11.68 o 
   5  15  -2      412.86      434.22     15.57 o 
   7  15  -2       65.53       67.93      6.84 o 
   9  15  -2       44.14       52.05      8.51 o 
  11  15  -2       19.82        6.01      6.01 o 
  13  15  -2       37.33       44.55      9.01 o 
  -8  16  -2        0.37        6.51      7.01 o 
  -6  16  -2       18.60       11.51      7.01 o 
  -4  16  -2       63.29       59.56     10.01 o 
  -2  16  -2      208.96      208.75     10.97 o 
   0  16  -2       59.80       49.05      9.51 o 
   2  16  -2      124.82      132.59      9.02 o 
   4  16  -2       49.84       48.55      6.34 o 
   6  16  -2       13.31        6.89      4.56 o 
   8  16  -2       10.42       20.51      5.48 o 
  10  16  -2       24.30       16.02      7.01 o 
  12  16  -2       22.58       21.52      8.01 o 
  -7  17  -2        1.09       -0.50      6.01 o 
  -5  17  -2       17.02       23.52      8.51 o 
  -3  17  -2       79.62       93.10     11.51 o 
  -1  17  -2        0.95        6.51      6.51 o 
   1  17  -2       51.20       46.55      9.51 o 
   3  17  -2       51.94       59.43      7.05 o 
   5  17  -2       25.63       30.51      6.02 o 
   7  17  -2       72.95       91.36      8.47 o 
   9  17  -2        4.85        2.00      6.01 o 
  11  17  -2       33.10       26.03      8.01 o 
  -6  18  -2        3.57        3.00      7.01 o 
  -4  18  -2        0.86       -6.51      6.51 o 
  -2  18  -2        0.22       -2.00      7.51 o 
   0  18  -2       90.31       86.09     12.01 o 
   2  18  -2      140.49      124.63     14.01 o 
   4  18  -2      128.49      141.64     14.51 o 
   6  18  -2       47.67       50.80      7.25 o 
   8  18  -2       17.27       15.02      8.01 o 
  10  18  -2        4.25        6.01      7.01 o 
  -3  19  -2       34.65       22.02      8.51 o 
  -1  19  -2        8.87        2.50      8.01 o 
   1  19  -2        5.09       -6.51      6.51 o 
   3  19  -2        9.47       17.52      8.51 o 
   5  19  -2        3.59       -0.50      7.51 o 
   7  19  -2       34.94       40.04     11.01 o 
   0  20  -2       12.76        5.01      8.01 o 
   2  20  -2       15.09       11.01      9.01 o 
   4  20  -2        4.05        2.00      8.01 o 
 -17   1  -1       67.81       74.52      9.26 o 
 -15   1  -1       26.90       25.04      4.95 o 
 -13   1  -1       85.44       74.31      5.00 o 
 -11   1  -1      168.52      176.31      5.87 o 
  -9   1  -1      318.15      343.81      9.05 o 
  -7   1  -1      477.68      454.11      7.56 o 
  -5   1  -1      385.06      362.73      6.94 o 
  -3   1  -1    25657.19    25824.37    332.36 o 
  -1   1  -1     1307.94     1423.02     17.72 o 
   1   1  -1     5801.41     4878.57    121.02 o 
   3   1  -1    22936.01    23257.97    371.83 o 
   5   1  -1     3114.02     3303.12     41.47 o 
   7   1  -1       78.69       78.22      2.14 o 
   9   1  -1     1218.97     1317.49     17.68 o 
  11   1  -1     1050.32     1066.29     15.53 o 
  13   1  -1      772.27      777.39     14.20 o 
  15   1  -1       87.01       80.27      6.19 o 
  17   1  -1      320.09      309.13     17.77 o 
  19   1  -1      143.64      156.50     10.08 o 
 -16   2  -1       38.23       48.05      8.51 o 
 -14   2  -1       18.21       15.31      3.56 o 
 -12   2  -1       61.20       56.08      9.80 o 
 -10   2  -1      234.61      236.27      6.62 o 
  -8   2  -1      781.47      827.84     14.20 o 
  -6   2  -1     3960.53     4412.04     54.83 o 
  -4   2  -1     8087.03     8994.72     98.55 o 
  -2   2  -1    25372.67    25640.58    260.72 o 
   0   2  -1     4979.76     5098.38     52.53 o 
   2   2  -1     4178.80     4369.34     53.88 o 
   4   2  -1      234.55      243.42      3.66 o 
   6   2  -1      789.37      809.12     11.19 o 
   8   2  -1     3673.13     3800.26     47.03 o 
  10   2  -1       76.14       76.65      2.90 o 
  12   2  -1      266.43      248.38      6.44 o 
  14   2  -1      121.15      118.55      8.26 o 
  16   2  -1       82.45       84.10      6.72 o 
  18   2  -1        7.42       -2.25      4.25 o 
 -17   3  -1        3.93        4.50      6.51 o 
 -15   3  -1       12.08       11.76      4.60 o 
 -13   3  -1       23.12       15.68      4.06 o 
 -11   3  -1       81.99       72.07      4.06 o 
  -9   3  -1      288.03      308.03      6.52 o 
  -7   3  -1      431.61      461.57      7.11 o 
  -5   3  -1     2441.58     2784.92     34.96 o 
  -3   3  -1    19383.59    20277.74    194.23 o 
  -1   3  -1     7500.56     8076.98     88.82 o 
   1   3  -1    13579.82    13545.00    144.90 o 
   3   3  -1     2158.96     2218.56     35.71 o 
   5   3  -1     2362.76     2498.15     31.15 o 
   7   3  -1      235.86      227.88      4.28 o 
   9   3  -1      342.00      311.86      5.81 o 
  11   3  -1      164.17      157.07      4.41 o 
  13   3  -1      100.25       93.00      4.97 o 
  15   3  -1      153.83      142.50      8.12 o 
  17   3  -1        7.06        7.57      5.76 o 
  19   3  -1        0.32       -4.26      4.41 o 
 -16   4  -1       15.57       14.51      7.01 o 
 -14   4  -1       47.28       36.54      7.51 o 
 -12   4  -1       76.05       71.83      4.90 o 
 -10   4  -1      385.03      356.53      8.44 o 
  -8   4  -1      153.96      158.32      4.47 o 
  -6   4  -1      621.01      628.69      8.88 o 
  -4   4  -1     1178.53     1079.53     13.95 o 
  -2   4  -1     2258.86     2313.30     28.81 o 
   0   4  -1      188.35      168.67      2.96 o 
   2   4  -1       49.59       44.22      1.67 o 
   4   4  -1     3162.14     2997.97     37.16 o 
   6   4  -1     2312.92     2221.94     32.14 o 
   8   4  -1      648.24      695.38     16.25 o 
  10   4  -1      302.64      336.40      6.48 o 
  12   4  -1      712.86      707.28     13.12 o 
  14   4  -1       43.50       42.59      4.92 o 
  16   4  -1        4.54        3.20      3.49 o 
  18   4  -1        8.34       16.43      6.76 o 
 -17   5  -1       19.22       26.53      8.01 o 
 -15   5  -1       15.87       13.51      6.51 o 
 -13   5  -1        8.33        9.01      5.51 o 
 -11   5  -1      618.46      582.77     13.96 o 
  -9   5  -1       53.95       51.89      2.98 o 
  -7   5  -1       91.54       87.40      3.47 o 
  -5   5  -1      470.92      489.70      9.00 o 
  -3   5  -1      815.94      855.17     12.17 o 
  -1   5  -1     4025.96     4061.21     55.22 o 
   1   5  -1     5088.75     5008.48     55.27 o 
   3   5  -1      585.23      567.33      8.09 o 
   5   5  -1      980.48     1018.09     13.72 o 
   7   5  -1     1471.13     1635.78     24.52 o 
   9   5  -1        6.14        6.89      1.72 o 
  11   5  -1      106.82      109.53      4.41 o 
  13   5  -1        4.93        3.24      2.99 o 
  15   5  -1       14.08       18.94      4.25 o 
  17   5  -1       11.73        9.66      4.20 o 
  19   5  -1        1.95        5.68      4.92 o 
 -16   6  -1       12.76       19.52      6.51 o 
 -14   6  -1       26.47       25.03      7.01 o 
 -12   6  -1       11.42       21.52      6.01 o 
 -10   6  -1      195.37      177.68      7.02 o 
  -8   6  -1      343.35      329.92      6.93 o 
  -6   6  -1       46.30       42.96      2.72 o 
  -4   6  -1     2245.78     2414.13     34.96 o 
  -2   6  -1      811.20      827.92     11.72 o 
   0   6  -1      439.83      420.94      6.16 o 
   2   6  -1     1052.83      998.76     14.44 o 
   4   6  -1     2222.12     2279.85     32.37 o 
   6   6  -1      159.52      169.21      3.92 o 
   8   6  -1      425.79      388.17      6.96 o 
  10   6  -1       32.66       34.45      2.64 o 
  12   6  -1       40.09       33.45      5.01 o 
  14   6  -1      150.64      165.88     13.26 o 
  16   6  -1        2.19        0.31      3.70 o 
  18   6  -1       21.51       16.58      5.27 o 
 -15   7  -1       63.04       73.07      9.01 o 
 -13   7  -1      273.93      263.27     15.52 o 
 -11   7  -1        8.83        7.27      3.70 o 
  -9   7  -1        8.95        3.75      2.69 o 
  -7   7  -1      326.77      311.00      9.30 o 
  -5   7  -1      425.97      446.90      8.81 o 
  -3   7  -1      732.39      767.85     11.73 o 
  -1   7  -1     5940.55     6123.90     68.69 o 
   1   7  -1     3831.47     3984.35     48.93 o 
   3   7  -1     1199.01     1306.07     17.26 o 
   5   7  -1      112.31      115.53      5.06 o 
   7   7  -1      952.41      977.24     15.79 o 
   9   7  -1      186.26      175.22      5.31 o 
  11   7  -1       12.57        7.66      2.57 o 
  13   7  -1        6.16        7.28      4.75 o 
  15   7  -1       21.03       17.79      4.25 o 
  17   7  -1       53.51       49.56      6.37 o 
 -16   8  -1        2.61        8.01      6.01 o 
 -14   8  -1       28.27       34.03      7.51 o 
 -12   8  -1      114.64      100.10     10.01 o 
 -10   8  -1      101.99       90.93      6.37 o 
  -8   8  -1      464.33      438.76     11.06 o 
  -6   8  -1        0.78        1.90      1.73 o 
  -4   8  -1      336.31      334.91      6.62 o 
  -2   8  -1       90.13       87.08      2.89 o 
   0   8  -1       67.47       78.02      2.86 o 
   2   8  -1       98.63       83.03      2.92 o 
   4   8  -1      448.03      533.54      9.67 o 
   6   8  -1       68.34       70.08      3.09 o 
   8   8  -1      905.96      891.78     15.46 o 
  10   8  -1       17.15       16.07      2.78 o 
  12   8  -1        8.82        7.17      3.35 o 
  14   8  -1       83.11       87.39      6.70 o 
  16   8  -1       22.50       22.00      5.12 o 
  18   8  -1        1.74        2.50      6.01 o 
 -15   9  -1       22.76       15.52      7.01 o 
 -13   9  -1      138.11      120.12     11.01 o 
 -11   9  -1      108.49       98.60      9.51 o 
  -9   9  -1      116.99      111.16      7.08 o 
  -7   9  -1      113.53      104.75      5.39 o 
  -5   9  -1      470.79      434.88      9.19 o 
  -3   9  -1      814.96      862.38     14.51 o 
  -1   9  -1      651.71      624.38     10.01 o 
   1   9  -1      256.69      226.63      5.92 o 
   3   9  -1      335.35      363.80      6.96 o 
   5   9  -1      921.46      918.97     17.05 o 
   7   9  -1      459.99      470.31      9.47 o 
   9   9  -1       69.75       80.11      5.63 o 
  11   9  -1      149.40      141.43      7.60 o 
  13   9  -1       48.42       54.03      6.51 o 
  15   9  -1        1.41       -0.62      3.70 o 
  17   9  -1       11.10       21.52      8.01 o 
 -14  10  -1        6.28        0.00      5.51 o 
 -12  10  -1       22.93       20.52      7.01 o 
 -10  10  -1       35.05       31.03      6.51 o 
  -8  10  -1      152.22      148.17      8.12 o 
  -6  10  -1      707.65      692.47     16.54 o 
  -4  10  -1      744.72      727.12     13.45 o 
  -2  10  -1      317.16      295.69      6.04 o 
   0  10  -1      168.56      165.07      7.80 o 
   2  10  -1      845.02      868.63     14.76 o 
   4  10  -1      565.60      546.90     12.12 o 
   6  10  -1      546.27      574.82     11.17 o 
   8  10  -1      127.05      119.03      7.05 o 
  10  10  -1      114.93       97.47      6.89 o 
  12  10  -1       28.88       34.03      7.01 o 
  14  10  -1       13.04        5.61      4.06 o 
  16  10  -1       49.64       46.05      9.01 o 
 -15  11  -1        8.64       11.51      7.01 o 
 -13  11  -1       18.98       30.03      7.51 o 
 -11  11  -1       18.22        7.51      6.01 o 
  -9  11  -1       54.90       67.07      8.51 o 
  -7  11  -1        2.59        5.51      5.01 o 
  -5  11  -1       74.96       75.78      4.19 o 
  -3  11  -1      643.76      642.60     12.56 o 
  -1  11  -1      436.12      428.52      9.37 o 
   1  11  -1      472.45      457.49      9.69 o 
   3  11  -1      126.22      116.00      8.11 o 
   5  11  -1        3.65        6.44      2.46 o 
   7  11  -1       20.11       19.69      6.01 o 
   9  11  -1       89.14       82.81      6.34 o 
  11  11  -1      181.96      189.19     13.01 o 
  13  11  -1       63.57       67.07      9.01 o 
  15  11  -1       50.86       53.55      9.01 o 
 -14  12  -1       10.00       15.02      7.01 o 
 -12  12  -1        6.86        7.01      6.01 o 
 -10  12  -1        1.25       13.01      6.01 o 
  -8  12  -1       53.11       42.54      8.01 o 
  -6  12  -1      135.89      126.63     10.51 o 
  -4  12  -1       80.58       86.41      5.10 o 
  -2  12  -1       78.74       91.06      5.10 o 
   0  12  -1      350.43      335.65      9.62 o 
   2  12  -1      184.63      192.79      7.10 o 
   4  12  -1       82.98       75.11      5.43 o 
   6  12  -1      545.74      527.50     16.10 o 
   8  12  -1      457.47      454.24     28.53 o 
  10  12  -1      146.29      120.12     11.51 o 
  12  12  -1       24.69       22.52      7.01 o 
  14  12  -1       27.51       32.53      8.01 o 
  16  12  -1       23.18       29.03      8.51 o 
 -13  13  -1       18.51       10.01      7.01 o 
 -11  13  -1       77.01       68.57     10.01 o 
  -9  13  -1       93.92      112.11     11.01 o 
  -7  13  -1        6.11        7.51      5.51 o 
  -5  13  -1       64.10       59.02      5.83 o 
  -3  13  -1      759.01      745.94     16.95 o 
  -1  13  -1      843.21      828.70     18.09 o 
   1  13  -1       38.04       28.87      3.97 o 
   3  13  -1      301.57      294.97      9.24 o 
   5  13  -1      414.06      402.35     15.27 o 
   7  13  -1      250.42      264.27     11.14 o 
   9  13  -1       18.44       24.36      5.05 o 
  11  13  -1       25.30       25.03      7.51 o 
  13  13  -1       14.77        8.51      6.51 o 
  15  13  -1       71.16       70.57     11.01 o 
 -12  14  -1       21.47       30.03      8.01 o 
 -10  14  -1       23.68       20.52      7.51 o 
  -8  14  -1        3.36        2.50      6.01 o 
  -6  14  -1       86.79       76.58      9.51 o 
  -4  14  -1        1.63        3.41      3.85 o 
  -2  14  -1       47.59       39.61      4.42 o 
   0  14  -1      254.95      247.26      8.95 o 
   2  14  -1       39.31       36.19      4.19 o 
   4  14  -1       29.20       24.36      4.69 o 
   6  14  -1      191.36      200.07     10.25 o 
   8  14  -1       22.72       32.09      5.41 o 
  10  14  -1      166.54      178.18     14.01 o 
  12  14  -1        8.77       -3.50      6.01 o 
  14  14  -1        2.20        5.01      6.51 o 
 -11  15  -1        2.46        8.51      7.01 o 
  -9  15  -1        2.23       -0.50      6.01 o 
  -7  15  -1        9.50       10.01      6.01 o 
  -5  15  -1       31.33       30.34      7.01 o 
  -3  15  -1       35.43       37.63     10.01 o 
  -1  15  -1      106.41       98.24      6.16 o 
   1  15  -1      139.80      142.86      7.32 o 
   3  15  -1      315.92      342.94     13.62 o 
   5  15  -1      179.24      178.35      9.91 o 
   7  15  -1       28.30       24.40      5.31 o 
   9  15  -1        1.68        4.50      5.26 o 
  11  15  -1        2.71       10.51      7.01 o 
  13  15  -1        0.20        2.50      6.51 o 
 -10  16  -1        2.27       -0.50      6.01 o 
  -8  16  -1        6.98       11.51      7.01 o 
  -6  16  -1       54.68       53.55      9.51 o 
  -4  16  -1       43.10       51.59      8.51 o 
  -2  16  -1       18.54       29.36      5.66 o 
   0  16  -1      171.60      176.18     14.51 o 
   2  16  -1       43.86       42.64      6.02 o 
   4  16  -1       15.76       16.95      5.12 o 
   6  16  -1       69.18       67.30      7.25 o 
   8  16  -1       22.75       19.69      5.63 o 
  10  16  -1       26.17       35.54      9.01 o 
  12  16  -1       10.02       17.02      8.01 o 
  -9  17  -1       12.24       30.53      8.51 o 
  -7  17  -1        7.93        7.51      7.01 o 
  -5  17  -1        7.36       12.66      8.26 o 
  -3  17  -1       39.95       60.19      7.08 o 
  -1  17  -1        7.77        6.01      6.51 o 
   1  17  -1       26.80       29.03      8.51 o 
   3  17  -1        9.53        5.86      4.92 o 
   5  17  -1       13.38       13.24     11.26 o 
   7  17  -1       10.31       10.58      7.01 o 
   9  17  -1       17.78       22.02      8.01 o 
  11  17  -1       14.35       10.51      7.51 o 
  -8  18  -1        0.57       12.51      7.51 o 
  -6  18  -1        5.67        7.51      7.01 o 
  -4  18  -1      100.02       94.09     17.77 o 
  -2  18  -1      198.81      236.74     17.52 o 
   0  18  -1       80.43      101.10     12.01 o 
   2  18  -1        1.73       -6.01      6.51 o 
   4  18  -1        3.43        0.50      6.51 o 
   6  18  -1        0.32       -1.00      7.01 o 
  -5  19  -1       30.77       20.52      9.01 o 
  -3  19  -1       32.43       36.54     10.01 o 
  -1  19  -1        8.19       18.52      8.51 o 
   1  19  -1       29.35       33.03      9.51 o 
   3  19  -1       22.99       34.54     10.01 o 
   5  19  -1        6.17        3.50      8.01 o 
   7  19  -1       27.23       34.03     11.01 o 
  -2  20  -1       13.04       -0.50      7.51 o 
   0  20  -1        2.46       11.51      8.51 o 
   2  20  -1       18.82       12.51      9.01 o 
   4  20  -1       13.16       14.01      9.51 o 
 -18   0   0      224.52      258.26     16.02 o 
 -16   0   0      310.56      367.41     13.39 o 
 -14   0   0      616.23      717.29     19.99 o 
 -12   0   0      572.12      591.29     16.45 o 
 -10   0   0        8.14        1.35      1.50 o 
  -8   0   0      850.37      833.90     30.53 o 
  -6   0   0     2940.44     3250.94     65.46 o 
  -4   0   0     1491.58     1592.83     26.10 o 
  -2   0   0    36290.22    34412.95    549.43 o 
   2   0   0    36345.31    34444.66    469.48 o 
   4   0   0     1485.12     1606.19     26.18 o 
   6   0   0     3020.36     3391.48     53.52 o 
   8   0   0      789.66      820.57     15.51 o 
  10   0   0        5.30        2.13      2.39 o 
  12   0   0      570.72      598.07     24.02 o 
  14   0   0      618.99      699.22     28.53 o 
  16   0   0      315.77      360.87     20.02 o 
  18   0   0      225.75      251.76     18.02 o 
 -17   1   0       63.89       82.04      6.50 o 
 -15   1   0       16.53       26.38      4.80 o 
 -13   1   0       32.39       33.03      2.95 o 
 -11   1   0      257.64      253.53      6.62 o 
  -9   1   0      811.88      774.32     15.32 o 
  -7   1   0     2380.73     2445.43     30.80 o 
  -5   1   0     1708.59     1705.16     21.75 o 
  -3   1   0     6468.24     6739.89     69.97 o 
  -1   1   0     4498.02     2535.03    104.03 o 
   1   1   0     4641.30     2504.64    185.69 o 
   3   1   0     6460.72     6828.93     64.89 o 
   5   1   0     1696.05     1718.20     19.94 o 
   7   1   0     2338.72     2417.97     28.24 o 
   9   1   0      826.82      803.77     11.42 o 
  11   1   0      252.03      244.30      5.81 o 
  13   1   0       32.75       29.36      4.41 o 
  15   1   0       16.60       33.27      8.51 o 
  17   1   0       63.32       89.77      7.79 o 
 -18   2   0       24.76       13.51      7.01 o 
 -16   2   0       38.86       26.94      4.11 o 
 -14   2   0       87.97       76.48      4.30 o 
 -12   2   0      469.83      484.38     10.11 o 
 -10   2   0      598.00      581.08     10.56 o 
  -8   2   0       73.21       77.14      4.10 o 
  -6   2   0      510.19      481.99      6.60 o 
  -4   2   0     5030.61     5037.75     51.81 o 
  -2   2   0    11409.48    11595.20    127.88 o 
   0   2   0     4240.06     4137.75     50.10 o 
   2   2   0    11488.27    11678.13    118.86 o 
   4   2   0     5000.76     4996.41     55.90 o 
   6   2   0      487.51      461.47      6.64 o 
   8   2   0       75.77       77.17      2.61 o 
  10   2   0      578.30      569.64      8.81 o 
  12   2   0      474.03      479.44     11.94 o 
  14   2   0       86.30       70.41      6.19 o 
  16   2   0       38.70       34.91     14.77 o 
  18   2   0       25.17       18.27      6.02 o 
 -17   3   0       13.58       19.56      4.92 o 
 -15   3   0       44.99       51.56      7.55 o 
 -13   3   0       41.73       42.00      3.44 o 
 -11   3   0      514.46      548.37     10.94 o 
  -9   3   0     1685.53     1746.19     23.13 o 
  -7   3   0     1120.41     1130.87     15.71 o 
  -5   3   0     7240.78     7292.94     88.73 o 
  -3   3   0     9771.19    10002.46    119.29 o 
  -1   3   0     4341.34     4587.90     54.93 o 
   1   3   0     4272.79     4493.22     50.06 o 
   3   3   0     9497.92     9827.36    108.78 o 
   5   3   0     7255.94     7358.49     88.87 o 
   7   3   0     1135.63     1168.05     14.46 o 
   9   3   0     1681.23     1768.83     21.61 o 
  11   3   0      536.03      577.31     10.07 o 
  13   3   0       45.87       47.76      5.12 o 
  15   3   0       44.41       47.59      5.83 o 
  17   3   0       13.50       10.11      5.27 o 
 -18   4   0        9.45       -1.50      6.01 o 
 -16   4   0       17.41       15.55      4.56 o 
 -14   4   0       13.53       25.61      6.27 o 
 -12   4   0      805.49      797.17     14.49 o 
 -10   4   0      138.94      138.79      4.23 o 
  -8   4   0      745.83      765.67     10.34 o 
  -6   4   0     1775.53     1829.08     23.81 o 
  -4   4   0     2004.16     1960.32     25.24 o 
  -2   4   0     9216.21     9600.81     98.44 o 
   0   4   0     1207.47     1133.04     21.86 o 
   2   4   0     9424.30     9777.69    105.98 o 
   4   4   0     2078.11     2039.64     25.45 o 
   6   4   0     1835.62     1870.71     24.15 o 
   8   4   0      728.64      752.01     11.53 o 
  10   4   0      138.39      144.78      4.42 o 
  12   4   0      795.69      774.70     23.02 o 
  14   4   0       14.41       27.37      4.56 o 
  16   4   0       17.32       27.96      5.31 o 
  18   4   0        9.42        4.37      4.77 o 
 -17   5   0        1.06        6.62      3.97 o 
 -15   5   0        2.53        0.50      3.60 o 
 -13   5   0       73.31       75.07      4.86 o 
 -11   5   0       22.04       18.54      2.62 o 
  -9   5   0      762.47      755.89     10.72 o 
  -7   5   0     1353.69     1362.75     20.94 o 
  -5   5   0      993.81      962.89     14.70 o 
  -3   5   0     1884.67     2050.86     23.65 o 
  -1   5   0     9172.43     9409.66    113.44 o 
   1   5   0     9142.68     9477.11    103.56 o 
   3   5   0     1838.06     2034.68     25.90 o 
   5   5   0      978.60      946.24     13.37 o 
   7   5   0     1367.48     1398.20     18.96 o 
   9   5   0      775.74      766.29     14.86 o 
  11   5   0       20.80       15.79      3.37 o 
  13   5   0       70.86       70.42      5.83 o 
  15   5   0        2.29        6.46      4.06 o 
  17   5   0        1.17        1.42      4.41 o 
 -18   6   0        9.86        0.50      5.01 o 
 -16   6   0        3.38        4.50      5.01 o 
 -14   6   0       28.45       34.77      4.11 o 
 -12   6   0      174.47      172.02      6.90 o 
 -10   6   0      623.92      594.11     11.48 o 
  -8   6   0       19.68       18.29      1.78 o 
  -6   6   0      185.27      238.37      5.62 o 
  -4   6   0      161.17      183.23      3.98 o 
  -2   6   0     2185.92     2198.85     28.23 o 
   0   6   0     1001.67      844.08     10.72 o 
   2   6   0     2256.73     2259.07     28.27 o 
   4   6   0      160.51      187.67      4.55 o 
   6   6   0      192.49      253.79      5.22 o 
   8   6   0       20.49       13.11      1.77 o 
  10   6   0      606.91      589.10     19.70 o 
  12   6   0      174.79      157.91      8.31 o 
  14   6   0       29.30       32.75      5.12 o 
  16   6   0        2.99        3.00      5.51 o 
  18   6   0        9.64       14.01      7.51 o 
 -17   7   0        0.35       -2.00      5.01 o 
 -15   7   0       51.47       56.56      7.51 o 
 -13   7   0       53.24       41.05      4.27 o 
 -11   7   0      375.87      363.98     10.17 o 
  -9   7   0       31.77       34.78      2.68 o 
  -7   7   0      547.33      588.90     10.88 o 
  -5   7   0      411.85      367.31      8.09 o 
  -3   7   0      725.28      717.36      9.77 o 
  -1   7   0       74.24       60.50      2.32 o 
   1   7   0       81.06       73.91      2.27 o 
   3   7   0      729.51      718.21     10.75 o 
   5   7   0      432.92      409.23      8.96 o 
   7   7   0      544.56      594.75     14.20 o 
   9   7   0       35.51       41.66      3.12 o 
  11   7   0      379.03      377.29     11.58 o 
  13   7   0       51.55       41.21      5.27 o 
  15   7   0       50.78       37.79      8.76 o 
  17   7   0        0.38        7.01      6.51 o 
 -16   8   0       12.34       10.01      5.51 o 
 -14   8   0       13.26       15.52      5.51 o 
 -12   8   0        5.06        4.52      2.92 o 
 -10   8   0      118.29       99.94      5.19 o 
  -8   8   0      140.82      142.55      4.88 o 
  -6   8   0       99.42       90.31      5.24 o 
  -4   8   0     1881.62     1835.32     28.32 o 
  -2   8   0      219.65      210.14      5.06 o 
   0   8   0      262.61      300.24      5.64 o 
   2   8   0      209.30      197.91      4.94 o 
   4   8   0     1940.82     1925.15     34.75 o 
   6   8   0      101.07       94.94      3.90 o 
   8   8   0      139.62      130.67      4.26 o 
  10   8   0      110.75      100.35      5.60 o 
  12   8   0        4.33        5.22      3.70 o 
  14   8   0       14.03       13.76      4.75 o 
  16   8   0       12.17       10.51      7.01 o 
 -17   9   0        0.20       -3.00      4.50 o 
 -15   9   0       12.30       19.02      6.01 o 
 -13   9   0       10.54        0.50      4.50 o 
 -11   9   0      326.10      299.68     15.02 o 
  -9   9   0       73.98       67.22      4.52 o 
  -7   9   0       25.92       22.41      2.56 o 
  -5   9   0     1006.72     1049.04     15.53 o 
  -3   9   0     2165.35     2242.31     33.01 o 
  -1   9   0     1001.56     1090.71     16.88 o 
   1   9   0     1004.47     1083.72     20.01 o 
   3   9   0     2170.29     2297.23     40.38 o 
   5   9   0      997.72     1065.73     21.02 o 
   7   9   0       28.93       28.39      2.72 o 
   9   9   0       76.93       72.92      4.61 o 
  11   9   0      327.32      310.43     12.21 o 
  13   9   0       10.97        3.32      3.85 o 
  15   9   0       12.59        8.51      7.01 o 
  17   9   0        0.22        2.00      6.51 o 
 -16  10   0        7.65        3.00      5.51 o 
 -14  10   0       17.07       12.01      6.01 o 
 -12  10   0       43.63       45.55      7.01 o 
 -10  10   0       75.90       92.87     13.51 o 
  -8  10   0      273.10      246.24     10.85 o 
  -6  10   0     1034.78      964.38     16.11 o 
  -4  10   0      236.88      278.33      6.17 o 
  -2  10   0      528.00      547.21      9.31 o 
   0  10   0       42.94       32.70      2.43 o 
   2  10   0      517.02      532.11     10.30 o 
   4  10   0      232.34      272.91      7.88 o 
   6  10   0     1016.94      954.75     20.11 o 
   8  10   0      272.24      261.79     20.52 o 
  10  10   0       79.04       87.66      6.54 o 
  12  10   0       44.16       44.14      5.63 o 
  14  10   0       16.45       17.02      7.01 o 
  16  10   0        7.69        6.51      7.01 o 
 -15  11   0        1.94       10.51      6.01 o 
 -13  11   0       55.84       49.05      8.01 o 
 -11  11   0      195.62      176.18     12.51 o 
  -9  11   0      410.85      392.62     13.08 o 
  -7  11   0       95.42       83.54      5.83 o 
  -5  11   0       27.74       27.82      2.59 o 
  -3  11   0      245.29      261.46      6.88 o 
  -1  11   0     1236.15     1247.30     18.07 o 
   1  11   0     1237.30     1254.23     20.25 o 
   3  11   0      237.68      242.07      6.68 o 
   5  11   0       29.75       42.25      4.79 o 
   7  11   0      100.80       95.10      6.70 o 
   9  11   0      402.87      378.52     31.03 o 
  11  11   0      194.33      179.18     13.51 o 
  13  11   0       56.97       51.05      9.01 o 
  15  11   0        1.79        5.51      6.51 o 
 -14  12   0       43.47       51.05      8.51 o 
 -12  12   0       31.31       37.04      7.01 o 
 -10  12   0      173.88      158.66     12.01 o 
  -8  12   0      101.76      108.11      9.51 o 
  -6  12   0      314.61      300.02      9.04 o 
  -4  12   0      500.49      493.00     10.76 o 
  -2  12   0     2479.07     2472.47     37.13 o 
   0  12   0     1226.56     1207.53     20.07 o 
   2  12   0     2483.74     2523.94     42.93 o 
   4  12   0      498.39      502.39     12.42 o 
   6  12   0      309.96      293.73     30.03 o 
   8  12   0      103.48      111.97      7.60 o 
  10  12   0      178.48      162.47      9.69 o 
  12  12   0       31.76       31.03      8.01 o 
  14  12   0       43.70       56.06     10.01 o 
 -13  13   0       15.77        5.51      6.51 o 
 -11  13   0       65.34       68.57      9.01 o 
  -9  13   0      139.36      151.66     11.51 o 
  -7  13   0        1.95       -1.50      4.50 o 
  -5  13   0       91.55       79.73     10.01 o 
  -3  13   0      933.79      910.49     19.25 o 
  -1  13   0      341.46      354.60     10.11 o 
   1  13   0      337.32      336.94     10.00 o 
   3  13   0      957.39      904.83     19.14 o 
   5  13   0       95.68       87.10      6.70 o 
   7  13   0        1.66       -2.16      3.24 o 
   9  13   0      138.43      152.20      9.37 o 
  11  13   0       63.75       85.09     10.51 o 
  13  13   0       15.93       15.02      7.51 o 
 -12  14   0       40.52       49.55      8.51 o 
 -10  14   0       55.92       43.04      8.01 o 
  -8  14   0       29.97       23.02      7.01 o 
  -6  14   0      102.65      114.35      7.60 o 
  -4  14   0       46.42       52.28      5.83 o 
  -2  14   0       23.65       28.62      4.02 o 
   0  14   0      333.16      327.00     10.11 o 
   2  14   0       27.03       31.13      5.21 o 
   4  14   0       46.66       50.68      6.02 o 
   6  14   0      103.50      108.79      7.96 o 
   8  14   0       29.75       28.30      5.63 o 
  10  14   0       55.68       56.06      9.51 o 
  12  14   0       39.01       38.54      9.51 o 
 -11  15   0        1.64        0.00      6.01 o 
  -9  15   0       11.32        5.51      6.51 o 
  -7  15   0        8.30       15.80      5.01 o 
  -5  15   0       43.88       47.64      5.99 o 
  -3  15   0      167.68      185.14      9.73 o 
  -1  15   0      229.54      244.10      9.03 o 
   1  15   0      236.38      268.54     19.53 o 
   3  15   0      168.93      186.69     10.08 o 
   5  15   0       43.30       42.26      6.02 o 
   7  15   0        8.67        2.72      6.51 o 
   9  15   0       11.17        4.50      6.51 o 
  11  15   0        1.79        0.50      6.01 o 
 -10  16   0       17.10       15.52      7.01 o 
  -8  16   0      124.96      123.13     11.51 o 
  -6  16   0       70.60       59.40      6.70 o 
  -4  16   0       28.94       30.72      5.63 o 
  -2  16   0      233.24      236.27     11.31 o 
   0  16   0        5.90        9.21      4.77 o 
   2  16   0      225.45      220.85     13.26 o 
   4  16   0       28.87       39.59      5.99 o 
   6  16   0       71.44       70.28      7.43 o 
   8  16   0      126.92      136.45      9.73 o 
  10  16   0       17.53       17.02      8.01 o 
  -9  17   0       15.07       20.02      7.01 o 
  -7  17   0       16.10       15.02      5.31 o 
  -5  17   0       61.60       69.40      7.05 o 
  -3  17   0       53.20       46.84      6.48 o 
  -1  17   0      117.85      135.93      9.51 o 
   1  17   0      118.15      151.66     13.01 o 
   3  17   0       54.22       57.56     10.01 o 
   5  17   0       62.19       77.08     11.51 o 
   7  17   0       14.98       14.01      8.01 o 
  -8  18   0        9.57        4.00      6.01 o 
  -6  18   0       29.31       22.70      5.63 o 
  -4  18   0       72.31       76.41      7.60 o 
  -2  18   0       23.61       18.02      8.01 o 
   0  18   0        7.28        5.51      7.01 o 
   2  18   0       23.45       31.03      9.01 o 
   4  18   0       70.59       59.06     11.01 o 
   6  18   0       28.38       35.54     10.01 o 
   8  18   0        9.73        6.01      8.51 o 
  -7  19   0        9.26        8.01      7.51 o 
  -5  19   0       10.62        6.92      9.76 o 
  -3  19   0        2.40       -6.01      6.01 o 
  -1  19   0        6.51        8.01      7.51 o 
   1  19   0        6.26       18.02      8.01 o 
   3  19   0        3.06        1.50      7.51 o 
   5  19   0       11.01       10.01      8.51 o 
   7  19   0        9.09        8.01      9.01 o 
  -4  20   0       32.63       36.04     10.01 o 
  -2  20   0       13.45       18.02      8.51 o 
   0  20   0        9.80       23.52      9.01 o 
   2  20   0       14.09       32.53      9.51 o 
   4  20   0       32.36       29.53     10.01 o 
 -19   1   1      143.63      155.75     10.69 o 
 -17   1   1      322.48      321.81      8.61 o 
 -15   1   1       84.82       94.51      3.98 o 
 -13   1   1      763.90      768.24     12.30 o 
 -11   1   1     1057.13     1070.03     14.99 o 
  -9   1   1     1188.28     1299.88     17.28 o 
  -7   1   1       66.79       63.35      2.32 o 
  -5   1   1     3176.09     3389.41     36.90 o 
  -3   1   1    23180.29    23475.70    247.90 o 
  -1   1   1     5758.18     5099.24    135.45 o 
   1   1   1     1254.69     1380.19     15.99 o 
   3   1   1    25823.28    26275.13    249.01 o 
   5   1   1      405.57      384.96      5.75 o 
   7   1   1      465.61      447.49      6.98 o 
   9   1   1      319.14      342.70      6.30 o 
  11   1   1      168.19      157.31      7.96 o 
  13   1   1       83.26       74.13      7.26 o 
  15   1   1       26.43       14.26      4.95 o 
  17   1   1       67.96       66.86      7.79 o 
 -18   2   1        7.18        9.66      3.65 o 
 -16   2   1       81.82       94.01      4.69 o 
 -14   2   1      122.38      122.54      4.52 o 
 -12   2   1      266.73      251.48      6.84 o 
 -10   2   1       70.68       75.67      2.63 o 
  -8   2   1     3682.97     3732.41     48.95 o 
  -6   2   1      829.10      851.24     10.96 o 
  -4   2   1      221.39      234.74      3.23 o 
  -2   2   1     4234.51     4410.21     44.89 o 
   0   2   1     5058.00     5190.34     61.86 o 
   2   2   1    25171.17    25277.46    259.19 o 
   4   2   1     8041.20     8869.63    108.06 o 
   6   2   1     3964.98     4401.58     50.09 o 
   8   2   1      799.29      863.35     11.78 o 
  10   2   1      239.70      262.50      5.64 o 
  12   2   1       60.94       56.00      5.48 o 
  14   2   1       18.88       16.20      4.77 o 
  16   2   1       37.80       41.43      6.54 o 
 -19   3   1        0.34       -1.86      3.60 o 
 -17   3   1        7.13        3.13      4.75 o 
 -15   3   1      153.29      158.88      5.25 o 
 -13   3   1      100.35       92.35      4.24 o 
 -11   3   1      168.09      161.95      3.89 o 
  -9   3   1      335.68      313.52      5.66 o 
  -7   3   1      237.85      229.36      5.32 o 
  -5   3   1     2349.06     2472.55     30.42 o 
  -3   3   1     2190.39     2215.85     20.50 o 
  -1   3   1    13561.72    12930.46    190.30 o 
   1   3   1     7516.06     8066.27     88.82 o 
   3   3   1    19464.81    20533.02    206.56 o 
   5   3   1     2434.41     2787.56     35.24 o 
   7   3   1      428.25      450.62      7.91 o 
   9   3   1      289.88      310.25      6.66 o 
  11   3   1       80.42       75.28      6.06 o 
  13   3   1       22.61       18.73      4.41 o 
  15   3   1       12.09       16.66      5.01 o 
  17   3   1        3.95       -0.50      6.51 o 
 -18   4   1        8.19        7.44      4.25 o 
 -16   4   1        4.16        2.13      3.04 o 
 -14   4   1       45.42       41.92      3.46 o 
 -12   4   1      718.94      715.59     11.38 o 
 -10   4   1      290.87      319.12      6.06 o 
  -8   4   1      650.06      676.43     13.79 o 
  -6   4   1     2359.43     2275.36     27.96 o 
  -4   4   1     3119.08     3007.58     29.18 o 
  -2   4   1       48.95       41.91      1.92 o 
   0   4   1      201.25      181.26      3.26 o 
   2   4   1     2189.23     2248.10     24.17 o 
   4   4   1     1152.29     1076.02     14.76 o 
   6   4   1      593.39      614.20      9.75 o 
   8   4   1      160.14      164.90      4.58 o 
  10   4   1      385.09      372.21      9.92 o 
  12   4   1       78.69       71.11     10.76 o 
  14   4   1       48.38       52.10      6.02 o 
  16   4   1       15.32        9.01      4.95 o 
 -19   5   1        1.91        1.34      3.70 o 
 -17   5   1       11.96       16.56      5.76 o 
 -15   5   1       14.45       13.56      3.55 o 
 -13   5   1        4.57        3.94      2.23 o 
 -11   5   1      102.45       96.48      3.45 o 
  -9   5   1        6.16        4.34      1.43 o 
  -7   5   1     1483.31     1647.03     21.20 o 
  -5   5   1      960.95      997.24     12.25 o 
  -3   5   1      551.37      536.42      7.91 o 
  -1   5   1     5052.17     4958.96     60.52 o 
   1   5   1     3979.95     4108.59     45.61 o 
   3   5   1      812.46      865.49     11.09 o 
   5   5   1      491.07      506.16      8.23 o 
   7   5   1       90.14       93.99      3.43 o 
   9   5   1       55.26       58.98      4.00 o 
  11   5   1      614.14      584.10     14.25 o 
  13   5   1        7.87        5.03      4.75 o 
  15   5   1       15.69       12.01      4.95 o 
  17   5   1       19.13       11.01      8.01 o 
 -18   6   1       21.64       29.03      6.01 o 
 -16   6   1        2.37       -0.87      2.79 o 
 -14   6   1      150.93      156.44     10.33 o 
 -12   6   1       39.16       34.51      2.90 o 
 -10   6   1       31.41       36.81      2.90 o 
  -8   6   1      425.25      388.12      6.64 o 
  -6   6   1      166.34      171.78      3.44 o 
  -4   6   1     2221.51     2289.41     31.96 o 
  -2   6   1     1044.55      982.91     13.42 o 
   0   6   1      422.14      401.37      7.37 o 
   2   6   1      778.38      811.07     10.65 o 
   4   6   1     2265.94     2446.26     28.62 o 
   6   6   1       42.95       38.37      2.22 o 
   8   6   1      334.45      320.83      7.61 o 
  10   6   1      194.27      180.00      7.12 o 
  12   6   1       11.78       17.98      4.41 o 
  14   6   1       26.56       20.04      9.26 o 
  16   6   1       12.51       -1.00      6.01 o 
 -17   7   1       52.41       63.57      7.01 o 
 -15   7   1       22.26       19.09      3.52 o 
 -13   7   1        6.37        7.01      2.65 o 
 -11   7   1       11.03        9.38      2.42 o 
  -9   7   1      190.79      180.30      4.59 o 
  -7   7   1      964.63      970.60     13.81 o 
  -5   7   1      126.18      123.51      3.76 o 
  -3   7   1     1160.38     1242.12     17.04 o 
  -1   7   1     3786.43     3907.13     54.33 o 
   1   7   1     5987.13     6209.98     74.90 o 
   3   7   1      707.17      748.37     11.41 o 
   5   7   1      416.69      430.62      7.83 o 
   7   7   1      337.12      333.63      6.88 o 
   9   7   1       11.06        6.61      2.78 o 
  11   7   1        8.33        7.70      3.70 o 
  13   7   1      270.92      282.08     19.02 o 
  15   7   1       63.33       59.06     10.01 o 
 -18   8   1        1.76        9.01      4.50 o 
 -16   8   1       22.58       24.02      5.51 o 
 -14   8   1       82.96       86.63      5.22 o 
 -12   8   1        8.92        2.98      2.42 o 
 -10   8   1       18.10       14.66      2.57 o 
  -8   8   1      900.95      882.69     13.13 o 
  -6   8   1       63.65       57.82      3.06 o 
  -4   8   1      451.03      521.16      8.59 o 
  -2   8   1      101.04       79.46      3.72 o 
   0   8   1       67.66       79.48      2.80 o 
   2   8   1       87.98       79.50      3.24 o 
   4   8   1      340.44      334.99      7.43 o 
   6   8   1        0.80        2.32      1.78 o 
   8   8   1      463.82      439.83      9.76 o 
  10   8   1      103.37      104.09      5.76 o 
  12   8   1      113.68      111.61      7.79 o 
  14   8   1       28.27       22.02      7.51 o 
  16   8   1        2.58        3.00      6.51 o 
 -17   9   1       11.33       16.02      5.51 o 
 -15   9   1        1.35        5.51      4.50 o 
 -13   9   1       46.47       44.16      4.69 o 
 -11   9   1      149.14      145.03      6.17 o 
  -9   9   1       68.79       70.45      4.19 o 
  -7   9   1      452.69      463.12      7.53 o 
  -5   9   1      899.81      866.91     14.69 o 
  -3   9   1      362.59      393.45      7.11 o 
  -1   9   1      270.65      233.49      5.69 o 
   1   9   1      635.80      614.88     13.24 o 
   3   9   1      805.68      830.64     14.44 o 
   5   9   1      473.24      436.93     10.49 o 
   7   9   1      114.36      108.06      5.48 o 
   9   9   1      117.62      111.27      5.94 o 
  11   9   1      109.95      112.69      8.01 o 
  13   9   1      138.31      153.66     13.51 o 
  15   9   1       22.63        4.50      7.01 o 
 -16  10   1       49.92       56.56      7.51 o 
 -14  10   1       13.84       17.02      5.51 o 
 -12  10   1       26.49       26.90      4.33 o 
 -10  10   1      109.35      108.27      6.65 o 
  -8  10   1      127.96      120.68      9.21 o 
  -6  10   1      560.42      570.40     13.58 o 
  -4  10   1      566.30      559.06      9.48 o 
  -2  10   1      835.26      862.05     14.62 o 
   0  10   1      172.15      162.37      4.51 o 
   2  10   1      303.31      288.03      7.06 o 
   4  10   1      727.87      729.87     16.25 o 
   6  10   1      716.56      707.03     15.50 o 
   8  10   1      157.35      138.82      7.96 o 
  10  10   1       33.50       36.98      4.32 o 
  12  10   1       22.91       16.02      7.01 o 
  14  10   1        6.54        4.50      7.01 o 
 -15  11   1       50.75       67.07      8.01 o 
 -13  11   1       64.23       58.56      7.51 o 
 -11  11   1      182.98      178.13     14.77 o 
  -9  11   1       88.10       91.88     13.51 o 
  -7  11   1       18.73       23.53      2.81 o 
  -5  11   1        4.33        3.65      1.81 o 
  -3  11   1      129.19      121.61      4.69 o 
  -1  11   1      479.16      467.03      8.72 o 
   1  11   1      444.43      442.03      9.44 o 
   3  11   1      651.57      646.68     14.34 o 
   5  11   1       77.96       76.47      4.79 o 
   7  11   1        2.38        6.78      3.85 o 
   9  11   1       53.68       51.92     10.51 o 
  11  11   1       17.96       15.52      6.51 o 
  13  11   1       18.90       21.52      8.01 o 
  15  11   1        8.50       -1.00      7.01 o 
 -16  12   1       22.90       20.02      6.01 o 
 -14  12   1       28.42       28.03      6.51 o 
 -12  12   1       24.04       25.03      6.01 o 
 -10  12   1      148.73      130.44     22.02 o 
  -8  12   1      468.00      440.48     11.45 o 
  -6  12   1      553.09      544.13     12.80 o 
  -4  12   1       86.81       79.57      4.06 o 
  -2  12   1      177.35      177.66      5.99 o 
   0  12   1      354.23      334.77      8.31 o 
   2  12   1       69.71       80.87      5.00 o 
   4  12   1       77.39       81.94      5.00 o 
   6  12   1      140.94      126.23      7.79 o 
   8  12   1       56.64       62.54      6.34 o 
  10  12   1        1.56        0.96      5.26 o 
  12  12   1        6.71       -1.50      6.01 o 
  14  12   1       10.09       20.52      8.51 o 
 -15  13   1       71.22       76.08      8.51 o 
 -13  13   1       14.36        9.01      5.51 o 
 -11  13   1       25.80       38.54      7.01 o 
  -9  13   1       18.86       24.02      6.51 o 
  -7  13   1      242.97      243.75      9.56 o 
  -5  13   1      407.37      399.90     10.87 o 
  -3  13   1      305.46      311.34      8.25 o 
  -1  13   1       34.30       28.28      3.65 o 
   1  13   1      824.79      844.32     18.09 o 
   3  13   1      752.37      778.35     17.03 o 
   5  13   1       65.25       64.09      6.19 o 
   7  13   1        5.51       11.36      4.56 o 
   9  13   1       94.81       96.58      7.96 o 
  11  13   1       77.62       66.07     10.51 o 
  13  13   1       18.67       21.52      8.51 o 
 -14  14   1        2.24       -3.00      5.01 o 
 -12  14   1        8.87        7.51      5.51 o 
 -10  14   1      167.38      187.19     13.01 o 
  -8  14   1       22.40       20.46      4.56 o 
  -6  14   1      192.81      200.70      9.89 o 
  -4  14   1       28.72       20.83      9.76 o 
  -2  14   1       38.94       32.77      4.23 o 
   0  14   1      251.81      255.65      9.05 o 
   2  14   1       50.21       38.96      4.32 o 
   4  14   1        1.21        6.01      3.89 o 
   6  14   1       88.91       79.96      7.05 o 
   8  14   1        3.46        0.16      4.41 o 
  10  14   1       24.19       26.53      8.01 o 
  12  14   1       21.89       31.03      9.51 o 
 -13  15   1        0.13       -2.00      5.51 o 
 -11  15   1        2.76        2.00      5.51 o 
  -9  15   1        1.43       -0.50      5.01 o 
  -7  15   1       27.79       25.03      4.92 o 
  -5  15   1      184.00      187.56      9.89 o 
  -3  15   1      314.60      337.65     12.91 o 
  -1  15   1      137.18      139.22      8.31 o 
   1  15   1      108.40      101.77      6.26 o 
   3  15   1       35.33       38.41      5.83 o 
   5  15   1       28.66       29.51      5.48 o 
   7  15   1        8.66       -1.50      4.25 o 
   9  15   1        2.20       -1.12      5.01 o 
 -12  16   1        9.91       15.52      6.51 o 
 -10  16   1       25.50       36.04      7.51 o 
  -8  16   1       22.49       20.99      5.27 o 
  -6  16   1       67.83       55.63      7.26 o 
  -4  16   1       17.50       11.01      4.56 o 
  -2  16   1       47.27       52.48      8.51 o 
   0  16   1      173.83      187.28     10.25 o 
   2  16   1       18.27       13.01      7.51 o 
   4  16   1       43.97       63.57     10.51 o 
   6  16   1       53.79       52.05     10.01 o 
   8  16   1        6.77        5.01      8.01 o 
 -11  17   1       14.39        6.01      6.51 o 
  -9  17   1       18.55       15.02      7.01 o 
  -7  17   1       10.82       16.39      5.41 o 
  -5  17   1       13.25        6.01      6.01 o 
  -3  17   1        9.21        4.23      4.69 o 
  -1  17   1       27.13       32.98      6.02 o 
   1  17   1        8.90       12.51      7.01 o 
   3  17   1       41.40       56.06     10.01 o 
   5  17   1        7.28        4.00      7.51 o 
   7  17   1        7.42       14.51      9.01 o 
  -8  18   1       18.06       15.06      5.77 o 
  -6  18   1        0.22       -4.06      4.06 o 
  -4  18   1        3.69       -2.80      5.26 o 
  -2  18   1        1.51        2.95      4.69 o 
   0  18   1       79.25       91.09     11.51 o 
   2  18   1      198.94      219.72     17.02 o 
   4  18   1       99.61       97.10     13.01 o 
   6  18   1        5.87        2.00      8.01 o 
   8  18   1        0.68        0.00      8.51 o 
  -7  19   1       27.58       39.04      6.61 o 
  -5  19   1        6.34        1.78      5.05 o 
  -3  19   1       23.15       28.36      6.48 o 
  -1  19   1       29.67       40.04      9.01 o 
   1  19   1        8.09       11.01      8.51 o 
   3  19   1       33.56       35.54     10.01 o 
   5  19   1       31.07       27.03     10.01 o 
  -4  20   1       13.63       27.03      8.51 o 
  -2  20   1       19.35       21.52      9.01 o 
   0  20   1        2.53       -6.51      6.51 o 
   2  20   1       13.32       14.01      9.01 o 
 -20   0   2       95.16       89.01      6.37 o 
 -18   0   2        4.72        0.98      3.02 o 
 -16   0   2      387.25      391.78     11.59 o 
 -14   0   2     1200.20     1166.14     19.79 o 
 -12   0   2      367.14      360.04      8.77 o 
 -10   0   2       86.09       85.66      3.64 o 
  -8   0   2      825.19      711.30     12.04 o 
  -6   0   2    21564.19    21266.01    403.41 o 
  -4   0   2     2941.77     3313.89    104.11 o 
  -2   0   2     2401.87     2442.45     39.54 o 
   0   0   2    14162.28    14974.49    278.67 o 
   2   0   2       92.80       89.36      3.07 o 
   4   0   2     5115.26     5959.12     81.40 o 
   6   0   2      896.83     1051.75     20.33 o 
   8   0   2     1212.21     1197.53     30.36 o 
  10   0   2      293.29      331.72     11.85 o 
  12   0   2      176.65      157.66     12.51 o 
  14   0   2       86.90       86.59     11.01 o 
 -19   1   2        7.07        9.40      2.76 o 
 -17   1   2       20.92       27.41      2.47 o 
 -15   1   2      444.25      450.41      8.47 o 
 -13   1   2     2600.09     2647.59     28.41 o 
 -11   1   2      179.79      211.64      3.86 o 
  -9   1   2      636.87      589.87      7.51 o 
  -7   1   2      917.73      917.08     11.41 o 
  -5   1   2     4688.39     4721.63     89.52 o 
  -3   1   2     3587.76     3508.39     63.40 o 
  -1   1   2    12520.02    12586.92    127.68 o 
   1   1   2    12125.43    12101.00    189.90 o 
   3   1   2     7331.38     7784.98     84.77 o 
   5   1   2     3498.67     3901.60     41.18 o 
   7   1   2      172.96      191.61      4.53 o 
   9   1   2      636.02      626.13     10.04 o 
  11   1   2       67.42       53.75      5.48 o 
  13   1   2       11.10       11.05      4.41 o 
  15   1   2       13.05       20.27      5.66 o 
 -20   2   2        3.69       -0.93      2.44 o 
 -18   2   2       22.70       24.36      3.21 o 
 -16   2   2      138.84      147.59      4.91 o 
 -14   2   2      290.93      321.30      5.97 o 
 -12   2   2      747.79      719.95      9.74 o 
 -10   2   2     2000.57     2052.57     23.48 o 
  -8   2   2     4428.78     4558.43     54.42 o 
  -6   2   2      480.20      521.23      8.95 o 
  -4   2   2    14714.83    14901.78    170.23 o 
  -2   2   2     1556.52     1721.82     17.64 o 
   0   2   2    23411.58    23217.67    236.78 o 
   2   2   2     1419.24     1414.86     19.37 o 
   4   2   2     2805.17     3057.41     32.73 o 
   6   2   2     3024.08     3134.92     39.94 o 
   8   2   2      212.78      210.17      6.75 o 
  10   2   2      283.70      270.93      7.50 o 
  12   2   2       26.81       36.54      5.31 o 
  14   2   2       18.63       23.33      5.48 o 
  16   2   2       13.32       13.01      8.01 o 
 -19   3   2        3.88       -1.87      2.77 o 
 -17   3   2       87.09       97.45      4.19 o 
 -15   3   2      514.41      528.57     11.34 o 
 -13   3   2      234.41      216.12      4.99 o 
 -11   3   2     1321.72     1353.31     16.19 o 
  -9   3   2      585.81      580.88     11.48 o 
  -7   3   2     1793.78     1974.09     24.21 o 
  -5   3   2      427.16      516.84      6.22 o 
  -3   3   2     7765.38     7565.17     83.19 o 
  -1   3   2    48480.71    47861.22    577.78 o 
   1   3   2     3604.11     3808.59     46.75 o 
   3   3   2      411.50      383.88      5.54 o 
   5   3   2     1359.01     1238.89     21.26 o 
   7   3   2      146.92      150.32      4.97 o 
   9   3   2        1.79        4.70      2.12 o 
  11   3   2       36.19       26.47      4.60 o 
  13   3   2       89.30       92.36      7.60 o 
  15   3   2       20.08       30.53      8.51 o 
 -20   4   2       10.14       13.33      3.38 o 
 -18   4   2        5.10       13.37      3.61 o 
 -16   4   2      108.69       88.11      4.32 o 
 -14   4   2      325.02      306.00      6.29 o 
 -12   4   2     1322.74     1355.93     19.84 o 
 -10   4   2       62.02       67.10      2.34 o 
  -8   4   2      829.24      841.55     12.60 o 
  -6   4   2     2977.05     3105.41     34.47 o 
  -4   4   2     4437.61     4547.99     49.86 o 
  -2   4   2      682.86      655.44      9.76 o 
   0   4   2      275.98      284.72      5.19 o 
   2   4   2      868.80      869.64     10.46 o 
   4   4   2     3942.15     3947.32     44.99 o 
   6   4   2     3056.79     3367.49     43.30 o 
   8   4   2       82.55       89.41      3.66 o 
  10   4   2        2.38        1.67      2.69 o 
  12   4   2       32.48       31.19      5.12 o 
  14   4   2        2.66       -0.63      7.51 o 
 -19   5   2       10.36       12.16      3.05 o 
 -17   5   2        1.15       -1.50      2.60 o 
 -15   5   2       24.01       28.60      2.87 o 
 -13   5   2      129.62      132.37      3.97 o 
 -11   5   2      434.55      439.92      7.32 o 
  -9   5   2       34.67       22.70      1.66 o 
  -7   5   2      556.03      559.96      7.34 o 
  -5   5   2     1475.04     1358.29     16.02 o 
  -3   5   2     2564.38     2415.92     29.89 o 
  -1   5   2      189.10      164.24      3.40 o 
   1   5   2     3096.95     3054.20     38.07 o 
   3   5   2     4091.31     4345.56     45.64 o 
   5   5   2     2521.93     2707.70     42.04 o 
   7   5   2      128.03      137.29      4.74 o 
   9   5   2      119.57      143.35      5.91 o 
  11   5   2       21.97       20.24      4.41 o 
  13   5   2        5.03        2.46      6.51 o 
  15   5   2       15.37       -1.00      7.01 o 
 -18   6   2        9.63       11.97      3.67 o 
 -16   6   2       18.56       24.16      3.22 o 
 -14   6   2       28.68       29.71      3.13 o 
 -12   6   2      122.03      131.49      4.41 o 
 -10   6   2       90.14       94.03      3.56 o 
  -8   6   2     2074.03     2036.78     30.75 o 
  -6   6   2     5570.45     5768.16     63.68 o 
  -4   6   2     8239.67     8385.05     92.10 o 
  -2   6   2      853.42     1032.88     14.05 o 
   0   6   2     4280.72     4496.69     63.40 o 
   2   6   2     1169.28     1209.38     16.78 o 
   4   6   2      145.53      149.40      5.04 o 
   6   6   2      585.00      551.23      9.62 o 
   8   6   2      640.94      634.09     12.51 o 
  10   6   2      552.81      529.34     13.58 o 
  12   6   2      133.99      139.95      9.18 o 
  14   6   2        6.50       -0.50      6.01 o 
 -19   7   2        1.03       -3.00      3.50 o 
 -17   7   2        0.10        1.03      3.06 o 
 -15   7   2        5.39        5.18      2.63 o 
 -13   7   2      206.32      201.77      5.71 o 
 -11   7   2       26.43       27.47      2.20 o 
  -9   7   2      158.64      137.59      3.90 o 
  -7   7   2       97.84       93.98      2.62 o 
  -5   7   2     1224.30     1228.13     15.13 o 
  -3   7   2      797.77      838.55     13.57 o 
  -1   7   2     1230.50     1157.77     20.16 o 
   1   7   2     1719.33     1828.77     23.67 o 
   3   7   2      131.04      127.50      4.55 o 
   5   7   2      672.54      638.53     11.94 o 
   7   7   2      217.01      216.29      6.50 o 
   9   7   2      139.06      120.07      6.34 o 
  11   7   2        7.34        9.26      4.25 o 
  13   7   2       53.02       52.05      9.51 o 
  15   7   2       17.30       15.02      8.51 o 
 -18   8   2       15.09       18.52      4.50 o 
 -16   8   2       10.24        7.44      2.91 o 
 -14   8   2        3.27        2.70      2.47 o 
 -12   8   2      113.45      114.92      4.70 o 
 -10   8   2      473.96      490.12      9.31 o 
  -8   8   2      252.75      237.10      4.66 o 
  -6   8   2      320.36      330.99      5.55 o 
  -4   8   2     4266.71     4544.11     62.61 o 
  -2   8   2     8826.25     9052.61    109.62 o 
   0   8   2      763.85      755.09     13.00 o 
   2   8   2       64.22       75.05      3.91 o 
   4   8   2      358.65      340.11      7.81 o 
   6   8   2       68.83       63.70      3.67 o 
   8   8   2       18.76       18.31      3.31 o 
  10   8   2        2.06        3.42      3.11 o 
  12   8   2       14.77        5.51      6.51 o 
  14   8   2        9.73        4.00      7.01 o 
 -17   9   2        7.22       13.51      4.50 o 
 -15   9   2       17.75       20.82      3.70 o 
 -13   9   2       57.14       62.03      4.18 o 
 -11   9   2       80.03       95.42      4.86 o 
  -9   9   2      379.09      357.35      8.58 o 
  -7   9   2      439.50      431.35      6.97 o 
  -5   9   2      283.13      305.96      6.81 o 
  -3   9   2      561.28      539.57      9.08 o 
  -1   9   2      192.65      162.95      6.36 o 
   1   9   2      582.01      588.64     10.11 o 
   3   9   2       85.56       84.31      6.21 o 
   5   9   2      698.63      721.47     15.69 o 
   7   9   2      290.81      297.32      8.00 o 
   9   9   2       62.17       58.52      5.10 o 
  11   9   2        4.51        2.00      5.51 o 
  13   9   2       27.81       30.03      8.51 o 
 -18  10   2        1.74        3.50      4.00 o 
 -16  10   2       40.91       48.02      5.26 o 
 -14  10   2       98.40       93.99      6.25 o 
 -12  10   2      201.23      194.24      8.37 o 
 -10  10   2       97.69       93.03      4.84 o 
  -8  10   2      132.37      122.44      3.69 o 
  -6  10   2      127.54      122.68      3.62 o 
  -4  10   2      403.74      388.44      8.00 o 
  -2  10   2      545.12      605.61     16.57 o 
   0  10   2      798.91      857.50     13.20 o 
   2  10   2     1382.09     1339.80     21.63 o 
   4  10   2      250.23      246.93      7.98 o 
   6  10   2      176.38      182.65      7.40 o 
   8  10   2        0.97       -3.49      3.49 o 
  10  10   2       10.50       10.92      4.77 o 
  12  10   2       16.51        6.51      7.01 o 
 -17  11   2        9.03       16.52      4.50 o 
 -15  11   2       92.95       94.60      6.73 o 
 -13  11   2      109.23       96.76      6.48 o 
 -11  11   2      589.22      552.36     23.52 o 
  -9  11   2       70.58       58.32      3.50 o 
  -7  11   2      879.58      841.30     17.43 o 
  -5  11   2      826.01      752.10     14.11 o 
  -3  11   2       80.79       94.93      3.71 o 
  -1  11   2      614.87      554.98     14.84 o 
   1  11   2      724.49      715.87     13.38 o 
   3  11   2      802.03      778.27     16.64 o 
   5  11   2       93.05       85.09      5.29 o 
   7  11   2      616.65      630.70     19.11 o 
   9  11   2       90.66       75.64      7.08 o 
  11  11   2      101.30      104.11     11.51 o 
 -16  12   2       18.64       19.52      5.01 o 
 -14  12   2       83.28       88.59      8.01 o 
 -12  12   2       45.74       45.75      5.05 o 
 -10  12   2       84.53       90.87      5.99 o 
  -8  12   2        7.16       17.95      3.15 o 
  -6  12   2       32.06       36.18      3.56 o 
  -4  12   2      669.46      679.70     14.02 o 
  -2  12   2      529.68      520.06     10.87 o 
   0  12   2      648.54      654.59     12.70 o 
   2  12   2      106.61      109.63      5.58 o 
   4  12   2        2.45        2.55      2.98 o 
   6  12   2       40.12       42.81      5.66 o 
   8  12   2       47.94       40.37      7.26 o 
  10  12   2       25.46       28.18      5.99 o 
 -15  13   2       27.82       28.53      6.01 o 
 -13  13   2       10.92        7.01      5.01 o 
 -11  13   2       22.63       26.93      4.44 o 
  -9  13   2      111.00      103.44      5.65 o 
  -7  13   2      272.55      261.55      8.55 o 
  -5  13   2      272.05      303.51     20.01 o 
  -3  13   2     1314.62     1350.73     22.38 o 
  -1  13   2      261.26      248.04      8.57 o 
   1  13   2       66.53       54.44      6.40 o 
   3  13   2       36.80       33.14      4.19 o 
   5  13   2      233.15      227.51     17.52 o 
   7  13   2       36.65       34.34      5.83 o 
   9  13   2       59.12       61.01      8.51 o 
 -14  14   2       10.12       16.02      5.51 o 
 -12  14   2       67.21       76.08      8.01 o 
 -10  14   2      172.27      183.69     12.01 o 
  -8  14   2       71.46       72.96      6.13 o 
  -6  14   2       28.02       30.13      4.92 o 
  -4  14   2       14.34       13.35      4.20 o 
  -2  14   2      920.82      900.40     23.53 o 
   0  14   2      549.29      517.71     13.17 o 
   2  14   2      212.39      200.13      8.18 o 
   4  14   2      125.95      120.70      8.14 o 
   6  14   2       52.10       56.30      6.48 o 
   8  14   2       35.58       37.92      6.37 o 
 -13  15   2       37.09       39.54      7.01 o 
 -11  15   2       18.99       21.02      6.01 o 
  -9  15   2       45.63       37.01      5.41 o 
  -7  15   2       68.51       63.69      6.34 o 
  -5  15   2      417.30      439.48     24.53 o 
  -3  15   2      242.17      239.77     10.79 o 
  -1  15   2       52.48       60.02      6.19 o 
   1  15   2      370.05      409.37     14.68 o 
   3  15   2       56.47       55.06      9.51 o 
   5  15   2       14.76       10.01      7.51 o 
   7  15   2       39.22       48.55     10.01 o 
   9  15   2        9.14       16.52      9.01 o 
 -12  16   2       23.56       23.02      6.51 o 
 -10  16   2       24.51       26.03      6.51 o 
  -8  16   2       11.46       17.50      4.92 o 
  -6  16   2       11.54        7.95      4.33 o 
  -4  16   2       47.33       25.59      5.51 o 
  -2  16   2      123.91      117.68     17.52 o 
   0  16   2       57.10       53.21      6.54 o 
   2  16   2      211.27      215.72     16.02 o 
   4  16   2       63.75       65.57     10.51 o 
   6  16   2       18.95        6.51      7.51 o 
   8  16   2        0.47       -7.01      7.01 o 
 -11  17   2       32.53       33.03      7.51 o 
  -9  17   2        4.58       -3.63      3.97 o 
  -7  17   2       71.39       95.03      7.82 o 
  -5  17   2       25.29       38.57     13.51 o 
  -3  17   2       50.86       54.58      8.51 o 
  -1  17   2       53.07       60.94      6.89 o 
   1  17   2        0.60        8.01      7.01 o 
   3  17   2       75.50       61.56     10.51 o 
   5  17   2       16.86       19.52      8.51 o 
   7  17   2        1.17        3.00      8.51 o 
 -10  18   2        4.60        2.00      6.01 o 
  -8  18   2       17.89       22.92     11.01 o 
  -6  18   2       46.80       52.62      6.84 o 
  -4  18   2      126.65      115.72      8.98 o 
  -2  18   2      138.60      141.31     15.77 o 
   0  18   2       88.92       89.59     11.51 o 
   2  18   2        0.12       -6.01      6.01 o 
   4  18   2        1.07       -4.50      7.51 o 
   6  18   2        3.59        6.01      8.01 o 
  -7  19   2       34.52       49.87     13.01 o 
  -5  19   2        3.63        5.87      5.17 o 
  -3  19   2        9.45        3.84      5.27 o 
  -1  19   2        6.07       -6.01      6.51 o 
   1  19   2        9.16       22.52      9.01 o 
   3  19   2       33.89       42.54     10.51 o 
  -4  20   2        4.18       10.33      5.77 o 
  -2  20   2       15.43       19.02      8.51 o 
   0  20   2       13.08        8.01      8.01 o 
 -21   1   3        0.83       -1.25      2.65 o 
 -19   1   3       21.93       17.98      2.07 o 
 -17   1   3      176.83      175.86      4.39 o 
 -15   1   3       27.49       31.06      1.78 o 
 -13   1   3      507.38      524.86      6.65 o 
 -11   1   3      460.59      481.08      6.84 o 
  -9   1   3     7308.04     7902.74    121.55 o 
  -7   1   3     5115.12     5818.37    255.76 o 
  -5   1   3     2462.13     2576.96     49.36 o 
  -3   1   3     1240.99     1272.18     14.50 o 
  -1   1   3     2956.63     3049.13     34.17 o 
   1   1   3     3854.25     3859.80     49.25 o 
   3   1   3      223.78      232.87      6.57 o 
   5   1   3      426.29      455.32      6.89 o 
   7   1   3      100.32       98.77      4.02 o 
   9   1   3      238.40      269.10      8.38 o 
  11   1   3        6.25        2.00      3.54 o 
  13   1   3       19.08       17.02      7.01 o 
 -20   2   3       10.52        8.58      2.83 o 
 -18   2   3      164.98      164.98      3.77 o 
 -16   2   3       41.81       43.21      2.12 o 
 -14   2   3      393.95      394.67      5.68 o 
 -12   2   3       69.76       68.60      2.35 o 
 -10   2   3       91.40       99.72      3.15 o 
  -8   2   3     1141.51     1310.79     28.33 o 
  -6   2   3      336.50      363.11      6.74 o 
  -4   2   3     4407.16     4269.37     40.84 o 
  -2   2   3      336.17      323.73      4.56 o 
   0   2   3     2897.61     3017.41     31.79 o 
   2   2   3     2029.57     2109.53     24.78 o 
   4   2   3     2575.43     2672.33     31.21 o 
   6   2   3      335.95      369.90      6.94 o 
   8   2   3       26.99       26.82      4.33 o 
  10   2   3       74.95       67.99      5.08 o 
  12   2   3       24.90       21.27      5.12 o 
 -21   3   3        7.43        7.28      4.54 o 
 -19   3   3       13.35       16.51      5.19 o 
 -17   3   3        9.92       10.06      1.78 o 
 -15   3   3        3.05        6.06      1.61 o 
 -13   3   3      206.27      210.04      5.10 o 
 -11   3   3     1380.43     1405.70     23.49 o 
  -9   3   3      192.56      190.42      4.61 o 
  -7   3   3      424.87      449.24      7.12 o 
  -5   3   3      224.79      206.76      4.10 o 
  -3   3   3     4534.13     4567.86     50.14 o 
  -1   3   3     1216.85     1258.45     14.91 o 
   1   3   3      438.46      441.47      7.05 o 
   3   3   3     2986.40     2950.21     34.24 o 
   5   3   3      499.69      470.97      8.41 o 
   7   3   3       70.29       77.03      3.62 o 
   9   3   3      155.80      144.62      5.93 o 
  11   3   3        8.57        5.76      4.25 o 
  13   3   3        8.29        6.51      6.51 o 
 -20   4   3        4.38        2.61      4.58 o 
 -18   4   3       10.34        1.32      2.60 o 
 -16   4   3       75.97       88.58      4.12 o 
 -14   4   3      467.65      439.54      8.33 o 
 -12   4   3     1537.00     1508.47     25.51 o 
 -10   4   3      647.66      660.70     13.91 o 
  -8   4   3      610.87      594.67     10.87 o 
  -6   4   3     1068.80     1029.71     12.11 o 
  -4   4   3      801.52      782.52      9.72 o 
  -2   4   3     7511.57     7777.43    173.23 o 
   0   4   3      858.12      833.25     10.86 o 
   2   4   3     3507.22     3663.61     45.67 o 
   4   4   3      347.01      341.90      6.67 o 
   6   4   3      212.41      239.16      8.02 o 
   8   4   3      536.19      525.53     17.84 o 
  10   4   3       47.62       49.03      4.71 o 
  12   4   3       51.72       36.54      8.51 o 
 -19   5   3        6.84        6.85      3.56 o 
 -17   5   3       63.97       77.32      5.49 o 
 -15   5   3       71.02       67.32      3.00 o 
 -13   5   3       69.42       59.86      3.01 o 
 -11   5   3      453.34      470.98      8.24 o 
  -9   5   3      754.89      729.62     12.80 o 
  -7   5   3      601.65      613.08      9.66 o 
  -5   5   3      603.09      668.97      8.52 o 
  -3   5   3     6897.54     7343.42     81.11 o 
  -1   5   3     5078.83     5455.78     66.71 o 
   1   5   3     1811.94     1940.91     28.76 o 
   3   5   3     2572.65     2737.02     31.93 o 
   5   5   3      313.14      315.15      7.51 o 
   7   5   3      362.16      347.97      8.44 o 
   9   5   3       34.37       29.97      4.14 o 
  11   5   3       10.57        7.01      6.01 o 
  13   5   3       33.60       26.53      8.51 o 
 -20   6   3        7.71        5.93      3.67 o 
 -18   6   3        8.28        9.99      4.41 o 
 -16   6   3       61.43       62.15      4.55 o 
 -14   6   3       39.49       41.03      5.71 o 
 -12   6   3      906.43      890.17     13.53 o 
 -10   6   3     1187.07     1105.52     18.06 o 
  -8   6   3     1104.61     1094.62     14.42 o 
  -6   6   3      376.82      470.11      6.60 o 
  -4   6   3      996.13      910.20     11.46 o 
  -2   6   3      286.78      302.88      6.18 o 
   0   6   3     2724.13     3032.64     38.61 o 
   2   6   3     2495.24     2497.96     32.08 o 
   4   6   3      158.78      160.33      4.65 o 
   6   6   3      236.36      226.30      6.68 o 
   8   6   3      138.47      158.01      8.38 o 
  10   6   3       29.98       36.11      5.05 o 
  12   6   3       24.46       23.52      8.01 o 
 -19   7   3       39.79       50.68      6.34 o 
 -17   7   3       32.53       43.11      5.27 o 
 -15   7   3       48.09       48.56      4.01 o 
 -13   7   3      230.58      245.95      5.50 o 
 -11   7   3      244.38      225.93      5.48 o 
  -9   7   3       46.37       34.16      1.82 o 
  -7   7   3      988.94      965.40     13.59 o 
  -5   7   3     1747.24     1659.15     19.73 o 
  -3   7   3     1254.70     1379.60     21.01 o 
  -1   7   3     3623.50     3845.59     47.60 o 
   1   7   3       58.14       47.59      4.26 o 
   3   7   3     1331.93     1353.06     17.67 o 
   5   7   3      444.54      437.40     11.20 o 
   7   7   3      226.51      232.53      8.67 o 
   9   7   3      234.63      248.73      9.15 o 
  11   7   3       32.01       34.03      8.51 o 
 -18   8   3       11.01       11.57      4.77 o 
 -16   8   3        3.32        3.98      2.10 o 
 -14   8   3      234.78      258.91      7.33 o 
 -12   8   3      309.83      298.67      6.23 o 
 -10   8   3      305.71      326.56      6.62 o 
  -8   8   3       59.28       72.56      2.36 o 
  -6   8   3      463.08      472.75      8.35 o 
  -4   8   3       80.95      104.97      4.48 o 
  -2   8   3      163.09      158.18      4.11 o 
   0   8   3     1843.56     1911.11     28.69 o 
   2   8   3      898.83      829.12     13.02 o 
   4   8   3     1032.54     1020.64     17.31 o 
   6   8   3      270.62      272.68      7.63 o 
   8   8   3       12.56       14.57      4.41 o 
  10   8   3       14.85       10.08      8.26 o 
  12   8   3        6.98       13.01      8.01 o 
 -19   9   3        1.13       11.51      7.01 o 
 -17   9   3       28.14       50.55      8.01 o 
 -15   9   3        0.58        0.47      1.71 o 
 -13   9   3      216.24      218.39      5.58 o 
 -11   9   3      111.96      118.38      4.01 o 
  -9   9   3      279.42      266.43      5.47 o 
  -7   9   3      413.31      429.81      6.79 o 
  -5   9   3      167.38      170.52      3.89 o 
  -3   9   3      327.09      253.88      5.49 o 
  -1   9   3       32.60       28.43      2.24 o 
   1   9   3      407.37      427.86      8.28 o 
   3   9   3       74.97       76.97      4.05 o 
   5   9   3      161.23      160.23      6.92 o 
   7   9   3       97.67      107.52      6.04 o 
   9   9   3      101.49       85.92      7.41 o 
  11   9   3        6.31        9.01      7.01 o 
 -18  10   3        4.61        5.01      7.01 o 
 -16  10   3       26.54       23.47      3.13 o 
 -14  10   3       69.80       65.18      4.24 o 
 -12  10   3      371.36      377.24     14.09 o 
 -10  10   3      562.84      534.26      9.04 o 
  -8  10   3      219.48      214.44      4.63 o 
  -6  10   3       89.16       73.72      2.76 o 
  -4  10   3      176.80      225.78      5.86 o 
  -2  10   3     1890.33     1869.72     25.32 o 
   0  10   3     1984.03     1979.41     30.20 o 
   2  10   3     1744.76     1829.18     28.32 o 
   4  10   3     1184.24     1156.44     22.72 o 
   6  10   3      280.58      281.46      9.53 o 
   8  10   3       13.45        6.84      4.20 o 
  10  10   3       13.64       16.39      6.51 o 
 -17  11   3       22.78       22.02      8.01 o 
 -15  11   3       17.99       12.29      3.25 o 
 -13  11   3       37.20       32.69      3.43 o 
 -11  11   3        6.44        0.44      2.49 o 
  -9  11   3      266.82      265.67      7.06 o 
  -7  11   3      151.70      128.38      7.08 o 
  -5  11   3      266.77      250.66      6.61 o 
  -3  11   3       46.40       44.66      3.39 o 
  -1  11   3      648.30      620.52     12.86 o 
   1  11   3      947.19      866.11     18.17 o 
   3  11   3      495.73      468.15     12.22 o 
   5  11   3      198.79      187.04      7.79 o 
   7  11   3      153.51      155.80     13.51 o 
   9  11   3       43.61       35.99      6.37 o 
 -16  12   3       17.93       13.06      3.53 o 
 -14  12   3        8.17       11.51      3.33 o 
 -12  12   3       99.29      103.40      6.25 o 
 -10  12   3       38.11       24.42      3.37 o 
  -8  12   3       47.60       54.38      3.50 o 
  -6  12   3      177.17      186.84      5.97 o 
  -4  12   3      264.09      257.30      7.00 o 
  -2  12   3      190.39      175.64      5.94 o 
   0  12   3        6.85        2.67      2.60 o 
   2  12   3      326.14      337.42     10.11 o 
   4  12   3      122.81      142.82      7.12 o 
   6  12   3        6.11        5.51      7.51 o 
   8  12   3        7.71        8.22      5.12 o 
 -15  13   3       33.60       45.55      5.51 o 
 -13  13   3       15.62       32.63      5.76 o 
 -11  13   3        1.26       -2.65      2.65 o 
  -9  13   3       45.96       41.59      3.96 o 
  -7  13   3      169.07      176.21      6.90 o 
  -5  13   3      214.63      226.89      8.88 o 
  -3  13   3      134.15      120.44      5.97 o 
  -1  13   3      389.82      399.69     12.10 o 
   1  13   3       46.51       39.18      4.33 o 
   3  13   3       52.14       56.11      5.42 o 
   5  13   3       13.53       24.77      5.27 o 
   7  13   3       16.97       20.02      8.01 o 
   9  13   3       20.83       37.54     10.01 o 
 -16  14   3       67.17       96.60      8.01 o 
 -14  14   3       18.36       23.52      5.01 o 
 -12  14   3       19.11       24.53      5.51 o 
 -10  14   3       23.63       26.06      5.43 o 
  -8  14   3       53.23       49.57      6.37 o 
  -6  14   3       35.73       24.13      3.53 o 
  -4  14   3       34.70       39.39      8.26 o 
  -2  14   3       70.00       63.71      6.02 o 
   0  14   3      294.83      321.10     12.39 o 
   2  14   3      459.08      454.22     44.05 o 
   4  14   3      139.76      132.14     12.51 o 
   6  14   3       26.88       34.03      8.51 o 
   8  14   3       30.29       19.02      9.01 o 
 -15  15   3        0.68       -1.00      4.50 o 
 -13  15   3        0.91       -2.50      4.00 o 
 -11  15   3       21.62       19.57      8.26 o 
  -9  15   3       41.54       40.86      5.27 o 
  -7  15   3       68.59       60.42      5.99 o 
  -5  15   3        7.96        3.41      3.85 o 
  -3  15   3      119.70      132.16      8.31 o 
  -1  15   3      252.16      283.49     15.77 o 
   1  15   3      171.86      192.09     10.08 o 
   3  15   3       22.09       11.51      7.01 o 
   5  15   3       29.32       41.54      9.51 o 
   7  15   3       11.24       13.51      8.51 o 
   9  15   3        4.11       -7.01      8.01 o 
 -12  16   3        7.98        7.01      5.01 o 
 -10  16   3      105.25      133.22      8.76 o 
  -8  16   3       55.82       53.96      6.01 o 
  -6  16   3        4.38        3.63      4.06 o 
  -4  16   3       14.89       28.22      5.27 o 
  -2  16   3       14.44       16.77      4.95 o 
   0  16   3      122.90      139.59     17.27 o 
   2  16   3       25.88       17.02      8.01 o 
   4  16   3       37.51       27.53      9.01 o 
   6  16   3       24.02       18.02      9.01 o 
   8  16   3        1.22       -6.01      6.01 o 
 -11  17   3       21.70       20.33      5.27 o 
  -9  17   3        5.26       -5.96      6.01 o 
  -7  17   3       74.37       77.57     14.01 o 
  -5  17   3       49.04       52.31      7.76 o 
  -3  17   3       41.60       49.24      6.54 o 
  -1  17   3       22.90       29.55      6.19 o 
   1  17   3       18.38       18.02      8.01 o 
   3  17   3       11.96        8.01      8.01 o 
   5  17   3        1.63       -6.51      7.51 o 
   7  17   3        0.88       -7.51      7.51 o 
 -10  18   3       39.23       44.95     11.51 o 
  -8  18   3       28.03       25.41      5.53 o 
  -6  18   3       79.04       86.13      7.76 o 
  -4  18   3       12.29       21.84      5.83 o 
  -2  18   3       42.72       47.76      9.26 o 
   0  18   3       83.66      104.11     12.51 o 
   2  18   3       43.42       38.54     10.01 o 
   4  18   3       14.75       20.02      9.51 o 
  -7  19   3        7.46        6.89      5.17 o 
  -5  19   3        1.92        4.28      5.05 o 
  -3  19   3       10.89        9.78      5.48 o 
  -1  19   3        0.35        0.50      6.51 o 
   1  19   3        5.78        2.00      7.51 o 
   3  19   3        5.51        9.01      8.51 o 
  -4  20   3       17.70       18.57      6.25 o 
  -2  20   3        9.53       10.01      8.01 o 
 -20   0   4       31.70       51.58      5.76 o 
 -18   0   4      252.12      274.95     10.08 o 
 -16   0   4       63.86       56.13      4.25 o 
 -14   0   4      355.37      348.54      9.73 o 
 -12   0   4     1588.58     1612.15     32.21 o 
 -10   0   4     1601.07     1815.86     50.55 o 
  -8   0   4     9283.23    10604.34    289.30 o 
  -6   0   4     2052.05     2071.62     57.06 o 
  -4   0   4    11714.17    12311.08    231.05 o 
  -2   0   4     3352.71     3459.07     54.78 o 
   0   0   4     2005.16     2046.37     41.57 o 
   2   0   4     1340.94     1332.29     23.68 o 
   4   0   4      294.95      302.39      9.91 o 
   6   0   4      279.71      290.31     10.79 o 
   8   0   4      201.43      189.94      9.20 o 
  10   0   4       10.22        7.51      5.51 o 
 -21   1   4        0.11        1.48      2.79 o 
 -19   1   4       21.87       17.53      2.81 o 
 -17   1   4      117.16      107.78      3.87 o 
 -15   1   4       77.52       70.85      4.18 o 
 -13   1   4       28.83       19.41      1.61 o 
 -11   1   4      122.43      107.91      4.32 o 
  -9   1   4     1522.56     1670.21     47.55 o 
  -7   1   4     3397.19     3717.80    101.10 o 
  -5   1   4     5594.55     5482.90     64.99 o 
  -3   1   4      792.82      793.24      9.53 o 
  -1   1   4      373.70      372.07      5.51 o 
   1   1   4      359.37      403.39      6.85 o 
   3   1   4     1167.19     1273.26     18.12 o 
   5   1   4       78.02       79.87      3.13 o 
   7   1   4       56.85       57.76      3.69 o 
   9   1   4       35.34       30.36      3.56 o 
 -20   2   4       13.97       10.53      2.50 o 
 -18   2   4       15.78       24.57      1.92 o 
 -16   2   4       49.42       52.47      2.49 o 
 -14   2   4       16.51       15.69      1.50 o 
 -12   2   4       52.29       46.60      2.28 o 
 -10   2   4      905.81      863.54     18.56 o 
  -8   2   4      629.78      676.91     14.77 o 
  -6   2   4     5754.98     5775.62     78.43 o 
  -4   2   4     1385.63     1389.24     14.77 o 
  -2   2   4     1309.34     1407.60     15.67 o 
   0   2   4      903.18      866.84     12.22 o 
   2   2   4       58.28       53.21      2.76 o 
   4   2   4      395.65      399.79      7.60 o 
   6   2   4       86.05       88.71      4.19 o 
   8   2   4      154.77      155.92      6.05 o 
  10   2   4       19.28       19.33      4.60 o 
 -21   3   4        9.14        7.53      2.26 o 
 -19   3   4        8.88       10.33      2.74 o 
 -17   3   4       70.30       73.13      3.73 o 
 -15   3   4      311.69      287.93      9.68 o 
 -13   3   4      175.75      173.83      8.06 o 
 -11   3   4      321.66      298.22     11.30 o 
  -9   3   4     3194.40     3003.32     47.18 o 
  -7   3   4     7257.35     7468.21    130.20 o 
  -5   3   4      485.67      529.40      5.80 o 
  -3   3   4     2399.21     2539.89     26.47 o 
  -1   3   4     3196.32     3108.37     35.14 o 
   1   3   4     1209.58     1250.39     17.50 o 
   3   3   4      294.97      298.45      7.02 o 
   5   3   4      824.50      846.22     13.28 o 
   7   3   4      113.74      108.74      5.05 o 
   9   3   4      113.64      120.64      5.69 o 
 -20   4   4       35.92       35.51      4.23 o 
 -18   4   4        3.47        2.37      2.89 o 
 -16   4   4      497.14      520.12     11.83 o 
 -14   4   4      966.26     1019.20     18.46 o 
 -12   4   4      162.74      181.94      4.97 o 
 -10   4   4      432.72      423.69     10.09 o 
  -8   4   4       20.35        9.59      1.04 o 
  -6   4   4       77.58      107.43      2.03 o 
  -4   4   4      634.93      658.63      8.50 o 
  -2   4   4     1912.51     1724.25     22.42 o 
   0   4   4     3656.00     3784.44     43.53 o 
   2   4   4     2867.35     2743.17     74.27 o 
   4   4   4      570.27      619.28     11.45 o 
   6   4   4      190.86      186.47      6.13 o 
   8   4   4       16.22       18.11      3.12 o 
  10   4   4       10.53       10.93      7.51 o 
 -21   5   4       43.42       54.60      4.97 o 
 -19   5   4       48.86       62.19      4.14 o 
 -17   5   4       53.12       56.55      4.32 o 
 -15   5   4      132.70      139.07      6.84 o 
 -13   5   4      412.65      432.34      9.50 o 
 -11   5   4      518.19      523.41     19.20 o 
  -9   5   4     1242.84     1159.43     22.68 o 
  -7   5   4      936.39      936.58     15.65 o 
  -5   5   4     7793.86     8128.46     88.70 o 
  -3   5   4     5341.43     5576.96     62.08 o 
  -1   5   4      491.83      590.81     10.38 o 
   1   5   4     2187.41     2250.56     26.99 o 
   3   5   4     1786.52     1812.82     22.57 o 
   5   5   4      960.71      955.60     16.75 o 
   7   5   4      221.38      210.02      6.99 o 
   9   5   4      100.26      105.99      7.96 o 
 -20   6   4       11.19        7.07      3.31 o 
 -18   6   4       15.88       15.72      3.44 o 
 -16   6   4      152.48      141.93      7.41 o 
 -14   6   4      533.16      525.02     14.25 o 
 -12   6   4      592.44      581.72     12.00 o 
 -10   6   4     1136.74     1055.48     25.94 o 
  -8   6   4      735.00      731.45      9.91 o 
  -6   6   4     1026.90     1015.79     12.29 o 
  -4   6   4     1779.80     1911.17     22.08 o 
  -2   6   4       19.42       12.75      1.95 o 
   0   6   4      451.83      458.91      7.96 o 
   2   6   4       23.29       14.58      2.10 o 
   4   6   4      596.78      596.10     11.69 o 
   6   6   4      596.28      592.34     12.38 o 
   8   6   4       81.69       75.57      5.49 o 
  10   6   4        0.69        6.95      4.69 o 
 -19   7   4       38.24       43.85      7.51 o 
 -17   7   4       13.94       17.21      4.20 o 
 -15   7   4      279.16      285.36     10.19 o 
 -13   7   4      698.71      694.66     24.02 o 
 -11   7   4       16.83       15.75      3.13 o 
  -9   7   4      183.13      182.13      3.55 o 
  -7   7   4     1784.05     1757.98     20.70 o 
  -5   7   4      557.80      567.53      7.94 o 
  -3   7   4     2826.72     2951.04     37.49 o 
  -1   7   4      836.39      892.74     13.24 o 
   1   7   4       14.09        9.28      3.48 o 
   3   7   4     1503.51     1480.94     19.29 o 
   5   7   4      957.83     1009.84     17.95 o 
   7   7   4       76.57       86.99      7.76 o 
   9   7   4       21.42       17.27      5.31 o 
 -20   8   4       13.01       16.08      5.51 o 
 -18   8   4        2.07        2.55      3.85 o 
 -16   8   4       66.99       86.07      6.13 o 
 -14   8   4       31.65       31.36      4.33 o 
 -12   8   4      257.28      247.72      9.12 o 
 -10   8   4      863.92      837.69     11.77 o 
  -8   8   4     2356.82     2200.89     28.29 o 
  -6   8   4      421.78      377.56      5.96 o 
  -4   8   4      178.38      204.76      4.18 o 
  -2   8   4     1332.67     1300.84     18.21 o 
   0   8   4     2367.83     2359.44     31.23 o 
   2   8   4     1927.65     1902.83     26.13 o 
   4   8   4      730.16      732.36     14.08 o 
   6   8   4      953.87      986.68     20.88 o 
   8   8   4      235.14      226.40     12.76 o 
  10   8   4       40.67       44.05     10.01 o 
 -19   9   4       24.10       30.03      7.51 o 
 -17   9   4       55.03       56.28      7.51 o 
 -15   9   4      251.62      271.51     18.02 o 
 -13   9   4       91.14       93.31      6.34 o 
 -11   9   4      658.49      641.65      9.64 o 
  -9   9   4      480.26      471.60      7.92 o 
  -7   9   4       14.80       12.33      1.45 o 
  -5   9   4      106.11       93.22      2.95 o 
  -3   9   4       39.76       30.96      2.48 o 
  -1   9   4      145.26      128.70      4.20 o 
   1   9   4      209.00      178.09      5.88 o 
   3   9   4       82.49       81.74      8.41 o 
   5   9   4       69.43       72.76      5.29 o 
   7   9   4       40.34       42.97      6.76 o 
   9   9   4       56.03       46.55     10.01 o 
 -18  10   4        5.54        8.01      6.01 o 
 -16  10   4       45.94       38.76      6.26 o 
 -14  10   4       99.39      107.17      7.20 o 
 -12  10   4        0.36        0.74      1.56 o 
 -10  10   4       25.12       22.91      2.04 o 
  -8  10   4      251.96      255.83      5.47 o 
  -6  10   4      602.72      622.79      9.32 o 
  -4  10   4      417.69      416.23     11.20 o 
  -2  10   4      545.53      508.60      9.35 o 
   0  10   4        1.28        0.68      2.03 o 
   2  10   4      116.96       98.67      6.74 o 
   4  10   4      413.03      389.20     11.26 o 
   6  10   4       48.30       43.60      4.71 o 
   8  10   4       16.97       11.01      7.01 o 
 -17  11   4       55.54       74.08      9.01 o 
 -15  11   4      132.49      130.23      8.05 o 
 -13  11   4      178.92      177.09      4.78 o 
 -11  11   4       33.26       34.46      2.45 o 
  -9  11   4      233.78      236.59      5.53 o 
  -7  11   4       46.59       47.62      3.14 o 
  -5  11   4      169.26      155.91      5.78 o 
  -3  11   4      441.34      411.60      8.22 o 
  -1  11   4        7.69        3.92      2.12 o 
   1  11   4      129.16      140.33      6.65 o 
   3  11   4      106.11       93.89      6.77 o 
   5  11   4       35.77       43.52      6.13 o 
   7  11   4        8.08       18.52      8.01 o 
   9  11   4        0.71        1.00      7.51 o 
 -18  12   4       17.62       20.02      7.51 o 
 -16  12   4       64.69       68.07      8.51 o 
 -14  12   4       43.54       39.13      3.48 o 
 -12  12   4        2.11        3.06      2.28 o 
 -10  12   4      290.55      281.93      7.37 o 
  -8  12   4      199.51      181.49      5.99 o 
  -6  12   4      942.51      946.68     19.72 o 
  -4  12   4      270.20      256.47      9.27 o 
  -2  12   4      215.93      194.55      7.21 o 
   0  12   4      144.72      165.72      7.18 o 
   2  12   4      333.84      338.87     10.59 o 
   4  12   4      100.96      112.12      7.96 o 
   6  12   4       20.77       17.02      7.51 o 
   8  12   4        7.47       12.51      8.01 o 
 -17  13   4       15.22       19.52      7.51 o 
 -15  13   4        4.33        2.78      5.01 o 
 -13  13   4       23.26       19.78      3.33 o 
 -11  13   4      103.38       97.99      6.75 o 
  -9  13   4       84.66       91.18      6.86 o 
  -7  13   4       15.99        7.42      2.92 o 
  -5  13   4        9.58       14.93      3.07 o 
  -3  13   4       14.44       22.12      4.20 o 
  -1  13   4      275.92      265.27     10.95 o 
   1  13   4      417.07      410.96     14.51 o 
   3  13   4        9.05        3.68      4.06 o 
   5  13   4       30.45       20.52      8.01 o 
   7  13   4       47.71       54.56     10.51 o 
   9  13   4        3.80       12.01      9.01 o 
 -14  14   4        2.80        1.34      3.03 o 
 -12  14   4       55.12       58.71      4.29 o 
 -10  14   4        2.92        2.98      2.79 o 
  -8  14   4      277.07      310.65     10.22 o 
  -6  14   4      110.83      107.47      5.76 o 
  -4  14   4       27.74       40.62      7.26 o 
  -2  14   4       29.34       41.99      5.63 o 
   0  14   4        7.62        6.67      7.01 o 
   2  14   4        6.68       14.24      8.01 o 
   4  14   4       51.93       59.56     10.01 o 
   6  14   4       16.29       30.03      9.01 o 
   8  14   4       17.14       18.02      8.51 o 
 -15  15   4       46.49       59.06      5.51 o 
 -13  15   4       32.63       43.54      6.01 o 
 -11  15   4       65.25       68.07      6.11 o 
  -9  15   4       14.98       13.34      8.76 o 
  -7  15   4       25.09       24.46      4.69 o 
  -5  15   4       93.19       83.56      6.89 o 
  -3  15   4        8.77        3.50      4.50 o 
  -1  15   4       58.06       60.15      6.34 o 
   1  15   4       61.50       58.29      6.72 o 
   3  15   4       12.22        0.50      6.51 o 
   5  15   4        6.04       -4.50      6.51 o 
   7  15   4        2.53        0.00      8.01 o 
 -14  16   4        2.21       -4.00      4.00 o 
 -12  16   4       22.54       23.76      4.70 o 
 -10  16   4       45.39       54.22      5.89 o 
  -8  16   4        8.75        0.34      3.70 o 
  -6  16   4       37.87       44.67      5.89 o 
  -4  16   4       65.01       61.49      7.51 o 
  -2  16   4        6.80        3.85      5.26 o 
   0  16   4       72.22       70.00      8.76 o 
   2  16   4       91.73       77.58     11.51 o 
   4  16   4        1.40        1.50      7.51 o 
   6  16   4       22.99       26.03      9.51 o 
 -11  17   4       34.89       35.24      5.74 o 
  -9  17   4        6.66        8.54      4.62 o 
  -7  17   4        2.49        0.24      4.33 o 
  -5  17   4       65.00       73.79     10.26 o 
  -3  17   4      261.29      277.71     18.77 o 
  -1  17   4      145.94      152.37     10.08 o 
   1  17   4       79.31       88.09     11.51 o 
   3  17   4      267.59      311.32     20.52 o 
   5  17   4       58.20       68.57     12.01 o 
 -10  18   4        8.14        4.45      8.51 o 
  -8  18   4        5.18        9.15      4.62 o 
  -6  18   4       37.04       43.42      6.25 o 
  -4  18   4        3.38       -0.40      5.05 o 
  -2  18   4        3.12        7.64      5.27 o 
   0  18   4        8.78        3.00      7.01 o 
   2  18   4       13.65        7.51      8.01 o 
  -7  19   4       26.30       19.90      5.89 o 
  -5  19   4        2.45        3.50      4.80 o 
  -3  19   4       15.51       11.00      5.63 o 
  -1  19   4       20.98       19.02      8.51 o 
   1  19   4       11.39        4.50      7.51 o 
 -21   1   5       28.10       33.00      3.37 o 
 -19   1   5       22.77       23.60      2.82 o 
 -17   1   5       52.18       51.01      3.11 o 
 -15   1   5      169.49      170.93      4.30 o 
 -13   1   5       57.39       49.00      2.40 o 
 -11   1   5      194.18      189.63      4.92 o 
  -9   1   5     1334.90     1386.92     39.04 o 
  -7   1   5      285.53      254.21      4.90 o 
  -5   1   5     2492.69     2587.01     35.84 o 
  -3   1   5     1553.27     1613.74     19.00 o 
  -1   1   5      566.32      564.80      9.10 o 
   1   1   5      320.02      286.19      9.89 o 
   3   1   5      135.34      149.14      4.40 o 
   5   1   5      105.76      107.01      4.88 o 
   7   1   5       37.01       29.51      3.61 o 
   9   1   5       15.94       15.02      4.95 o 
 -22   2   5       32.52       36.51      3.67 o 
 -20   2   5       60.63       66.61      3.86 o 
 -18   2   5       42.53       48.14      3.54 o 
 -16   2   5       14.86       21.84      2.38 o 
 -14   2   5      269.55      279.61      7.59 o 
 -12   2   5      382.01      377.93     16.02 o 
 -10   2   5      830.67      829.85     25.53 o 
  -8   2   5      272.22      226.29      3.97 o 
  -6   2   5       50.08       45.15      1.58 o 
  -4   2   5     2867.75     3085.57     37.81 o 
  -2   2   5     3652.65     3922.85     44.18 o 
   0   2   5     1043.88     1153.14     16.20 o 
   2   2   5      257.46      264.20      5.72 o 
   4   2   5      183.11      189.35      5.32 o 
   6   2   5        4.34        1.58      2.77 o 
   8   2   5       29.80       27.56      5.31 o 
 -21   3   5       14.53       13.47      2.95 o 
 -19   3   5       10.89       13.01      2.54 o 
 -17   3   5       49.26       55.24      3.02 o 
 -15   3   5      128.85      141.65      4.45 o 
 -13   3   5      124.30      120.91      3.46 o 
 -11   3   5      161.95      197.74     14.26 o 
  -9   3   5       20.74       20.17      1.58 o 
  -7   3   5     1471.59     1478.28     20.95 o 
  -5   3   5       71.64       75.48      2.02 o 
  -3   3   5      245.52      249.71      4.29 o 
  -1   3   5     2290.48     2449.80     28.83 o 
   1   3   5      953.67      977.95     13.21 o 
   3   3   5      272.83      254.64      6.65 o 
   5   3   5        3.39        2.79      2.40 o 
   7   3   5       58.12       55.82      4.81 o 
   9   3   5       49.09       28.53      8.51 o 
 -20   4   5        9.78       13.92      3.03 o 
 -18   4   5       62.85       73.12      3.04 o 
 -16   4   5      213.86      211.76      5.90 o 
 -14   4   5      361.57      376.14      7.91 o 
 -12   4   5      116.71      119.09      3.72 o 
 -10   4   5      374.67      373.33      7.37 o 
  -8   4   5     4900.04     5041.46     94.35 o 
  -6   4   5     1911.16     2036.42     23.04 o 
  -4   4   5      675.53      685.69      8.37 o 
  -2   4   5     4245.92     4348.12     48.95 o 
   0   4   5      858.66      921.50     16.92 o 
   2   4   5       90.82       93.67      3.69 o 
   4   4   5      270.38      258.70      7.31 o 
   6   4   5      560.47      566.27     19.98 o 
   8   4   5       62.30       60.68      6.70 o 
 -21   5   5       31.27       31.42      2.82 o 
 -19   5   5       41.10       39.40      3.34 o 
 -17   5   5        1.59       -0.78      4.25 o 
 -15   5   5       73.71       73.67      3.70 o 
 -13   5   5      146.52      140.89      4.61 o 
 -11   5   5      130.00      124.98      4.05 o 
  -9   5   5       41.83       46.80      3.25 o 
  -7   5   5       74.33       87.26      2.07 o 
  -5   5   5     1199.33     1164.10     14.25 o 
  -3   5   5      594.88      537.72      8.67 o 
  -1   5   5       88.69      106.49      4.00 o 
   1   5   5     1710.49     1647.07     20.70 o 
   3   5   5     1144.20     1102.76     18.75 o 
   5   5   5      139.99      147.46      5.87 o 
   7   5   5       62.56       68.81      5.95 o 
   9   5   5      101.86       97.60     11.51 o 
 -20   6   5        1.22        5.65      3.22 o 
 -18   6   5        3.27        3.71      4.00 o 
 -16   6   5      107.01       95.29      6.26 o 
 -14   6   5       52.03       63.93      4.56 o 
 -12   6   5      854.36      843.49     17.61 o 
 -10   6   5       25.89       34.34      2.40 o 
  -8   6   5      152.95      147.40      4.48 o 
  -6   6   5      587.26      603.17      8.85 o 
  -4   6   5     1011.80      977.67     12.51 o 
  -2   6   5       99.26      115.49      3.62 o 
   0   6   5      449.02      440.85      8.18 o 
   2   6   5      313.07      325.90     11.10 o 
   4   6   5      898.84      892.16     18.85 o 
   6   6   5      198.15      202.79     10.87 o 
   8   6   5        7.12        6.01      7.51 o 
 -21   7   5        0.18       -1.34      2.98 o 
 -19   7   5       20.98       25.66      4.56 o 
 -17   7   5       69.61       68.98     11.26 o 
 -15   7   5       71.84       70.04      4.80 o 
 -13   7   5     2371.58     2333.32     48.07 o 
 -11   7   5     2063.69     2142.66     36.92 o 
  -9   7   5      272.40      257.63      8.78 o 
  -7   7   5      770.83      704.64     10.28 o 
  -5   7   5      677.92      714.25      9.81 o 
  -3   7   5      832.91      853.83     12.83 o 
  -1   7   5      233.39      197.12      5.10 o 
   1   7   5     1209.20     1193.27     17.72 o 
   3   7   5     1193.49     1132.56     22.53 o 
   5   7   5      665.49      700.48     20.82 o 
   7   7   5       60.16       80.85      7.08 o 
   9   7   5      102.15      110.61     13.01 o 
 -20   8   5        3.12        2.00      3.89 o 
 -18   8   5       11.01       16.14      4.07 o 
 -16   8   5        2.88       -1.22      3.13 o 
 -14   8   5      310.87      309.40     10.76 o 
 -12   8   5      194.81      191.50      6.68 o 
 -10   8   5      670.06      636.42     13.16 o 
  -8   8   5      262.23      237.68      4.81 o 
  -6   8   5      450.44      417.59      6.56 o 
  -4   8   5      441.28      433.64      6.95 o 
  -2   8   5       18.48       19.19      3.08 o 
   0   8   5      370.35      366.17      7.64 o 
   2   8   5      523.68      534.57     13.19 o 
   4   8   5      283.64      319.38     12.85 o 
   6   8   5        7.16        5.07      4.75 o 
   8   8   5       39.44       37.04      9.51 o 
 -19   9   5       15.74       22.58      4.80 o 
 -17   9   5       20.04       12.22      4.07 o 
 -15   9   5      114.09      113.01      6.61 o 
 -13   9   5      610.86      626.61     19.77 o 
 -11   9   5     1617.29     1563.32     27.50 o 
  -9   9   5     1111.05     1122.01     15.38 o 
  -7   9   5      242.69      225.66      4.91 o 
  -5   9   5      437.89      436.44      7.15 o 
  -3   9   5       36.57       36.64      2.44 o 
  -1   9   5       49.49       49.91      2.99 o 
   1   9   5      148.61      133.17      6.34 o 
   3   9   5      158.15      149.27      7.32 o 
   5   9   5       25.65       22.89      5.48 o 
   7   9   5       45.01       45.55      9.01 o 
   9   9   5        4.81       -1.00      7.51 o 
 -18  10   5        9.09        8.40      4.20 o 
 -16  10   5       31.99       30.21      5.76 o 
 -14  10   5       56.48       44.35      4.56 o 
 -12  10   5       17.10       15.08      4.47 o 
 -10  10   5      389.43      384.97      6.89 o 
  -8  10   5      585.89      562.89      9.30 o 
  -6  10   5      236.22      237.09      5.49 o 
  -4  10   5      492.65      505.90      9.29 o 
  -2  10   5      381.53      354.53      7.51 o 
   0  10   5      239.30      228.63      8.08 o 
   2  10   5      206.96      205.80     20.52 o 
   4  10   5       64.21       55.27      6.19 o 
   6  10   5       76.85       63.57     10.51 o 
   8  10   5      117.47      124.13     14.01 o 
 -19  11   5       29.41       40.04      7.51 o 
 -17  11   5       29.93       31.53      6.51 o 
 -15  11   5       93.62      105.57      7.20 o 
 -13  11   5       18.86       14.70      3.85 o 
 -11  11   5       10.54        9.28      1.87 o 
  -9  11   5      338.47      346.91      6.76 o 
  -7  11   5      466.83      450.22      9.43 o 
  -5  11   5      167.14      174.12      5.61 o 
  -3  11   5        7.19        1.58      3.09 o 
  -1  11   5      386.56      408.02     18.27 o 
   1  11   5       13.45       15.98      4.41 o 
   3  11   5       54.05       42.17      6.51 o 
   5  11   5       16.96       12.26      5.31 o 
   7  11   5       71.79       61.56     11.01 o 
   9  11   5       38.80       56.06     11.51 o 
 -18  12   5        0.47       -5.01      5.01 o 
 -16  12   5        7.56       11.01      5.51 o 
 -14  12   5      115.36      118.62     10.51 o 
 -12  12   5      148.88      157.63      4.26 o 
 -10  12   5       90.25       97.47      4.23 o 
  -8  12   5       25.80       29.21      3.03 o 
  -6  12   5      177.38      204.20      7.18 o 
  -4  12   5      203.60      201.74     11.91 o 
  -2  12   5       43.50       41.51      5.12 o 
   0  12   5      101.59      116.74     15.27 o 
   2  12   5       50.45       61.27      6.19 o 
   4  12   5       58.51       55.86      6.54 o 
   6  12   5        5.13       -2.00      7.01 o 
   8  12   5       14.39        3.00      8.01 o 
 -17  13   5       13.95       16.02      6.01 o 
 -15  13   5        5.39        2.50      5.51 o 
 -13  13   5       67.35       74.84      4.25 o 
 -11  13   5      254.62      278.82     12.28 o 
  -9  13   5       79.77       68.42      4.34 o 
  -7  13   5       12.60        5.49      2.86 o 
  -5  13   5        1.55        3.52      2.78 o 
  -3  13   5      304.71      290.22     17.02 o 
  -1  13   5      136.13      128.05      9.26 o 
   1  13   5       69.85       61.84      6.54 o 
   3  13   5       63.10       67.25      7.08 o 
   5  13   5        4.74        1.00      7.01 o 
   7  13   5       23.22       10.51      8.51 o 
 -16  14   5       23.28       20.02      7.01 o 
 -14  14   5       22.48       24.02      7.01 o 
 -12  14   5       79.53       74.72      4.51 o 
 -10  14   5       50.05       51.21      4.76 o 
  -8  14   5       73.19       61.44      4.56 o 
  -6  14   5       49.62       43.63      5.51 o 
  -4  14   5      105.84      116.81      7.55 o 
  -2  14   5      253.93      279.16     19.77 o 
   0  14   5       32.16       30.88      5.66 o 
   2  14   5        3.63        2.50      4.60 o 
   4  14   5       11.55       10.01      7.51 o 
   6  14   5       55.17       67.07     11.51 o 
 -15  15   5        2.33        4.00      6.51 o 
 -13  15   5       39.91       52.26      4.16 o 
 -11  15   5       91.88      113.77      5.85 o 
  -9  15   5        5.73        5.94      3.79 o 
  -7  15   5       20.40       18.42      4.44 o 
  -5  15   5       10.76        6.31      4.06 o 
  -3  15   5       22.90       16.41      4.92 o 
  -1  15   5      108.69      138.87      9.02 o 
   1  15   5       60.21       55.04      8.51 o 
   3  15   5        5.39       -2.50      6.51 o 
   5  15   5       46.15       36.54     10.51 o 
 -14  16   5       35.47       49.55      5.01 o 
 -12  16   5        0.63        1.91      3.48 o 
 -10  16   5       41.08       34.46      7.26 o 
  -8  16   5       88.02       88.48      6.84 o 
  -6  16   5       19.34       20.15      8.01 o 
  -4  16   5       29.84       22.19      5.76 o 
  -2  16   5       94.12      107.87     10.01 o 
   0  16   5       46.14       52.72      7.05 o 
   2  16   5       76.05       77.08     11.51 o 
   4  16   5       28.90       39.04     10.51 o 
 -11  17   5        0.44       -2.98      3.79 o 
  -9  17   5        3.31        0.40      4.16 o 
  -7  17   5       27.37       25.42      5.51 o 
  -5  17   5       32.29       22.09      5.27 o 
  -3  17   5        2.00        3.84      4.77 o 
  -1  17   5       12.19       24.02      6.19 o 
   1  17   5       47.34       42.04     10.01 o 
   3  17   5       42.56       27.53      9.51 o 
 -10  18   5        7.74        3.15      4.62 o 
  -8  18   5        7.21        4.67      4.69 o 
  -6  18   5       17.40       26.56      9.76 o 
  -4  18   5       38.88       48.25      6.73 o 
  -2  18   5       60.67       75.09     13.01 o 
   0  18   5       48.28       66.07     11.51 o 
  -7  19   5       35.63       45.78     15.27 o 
  -5  19   5       58.45       78.74     15.77 o 
  -3  19   5       62.98       82.54     13.51 o 
 -22   0   6       38.36       29.73      4.41 o 
 -20   0   6       79.33       70.09      4.95 o 
 -18   0   6       39.05       42.38      4.75 o 
 -16   0   6      193.21      162.64      5.83 o 
 -14   0   6       42.78       31.03      3.00 o 
 -12   0   6      456.18      466.48     14.51 o 
 -10   0   6     1716.31     1551.59     43.54 o 
  -8   0   6     1085.05     1162.19     34.54 o 
  -6   0   6      229.55      247.38      6.70 o 
  -4   0   6     1828.63     1714.51     35.02 o 
  -2   0   6     1201.95     1293.64     23.01 o 
   0   0   6     2689.95     3024.09     49.87 o 
   2   0   6     1597.23     1561.43     60.95 o 
   4   0   6      626.54      645.44     18.39 o 
   6   0   6      132.64      157.16     13.01 o 
   8   0   6        3.52        6.51      6.51 o 
 -21   1   6        2.44        4.90      2.29 o 
 -19   1   6        8.86        7.93      2.00 o 
 -17   1   6      136.44      153.92      4.24 o 
 -15   1   6      139.66      129.52      6.87 o 
 -13   1   6      267.04      286.43      7.20 o 
 -11   1   6      423.87      370.38     12.51 o 
  -9   1   6      134.71      116.22      3.85 o 
  -7   1   6       31.50       30.37      2.02 o 
  -5   1   6      624.75      538.33      8.93 o 
  -3   1   6      482.87      423.75      7.20 o 
  -1   1   6      439.63      401.86      6.64 o 
   1   1   6      563.59      565.28     10.02 o 
   3   1   6      572.26      603.53     12.26 o 
   5   1   6       51.71       47.47      5.48 o 
   7   1   6       32.16       35.71      5.63 o 
   9   1   6        4.13       18.02      8.01 o 
 -22   2   6       20.40       25.54      3.06 o 
 -20   2   6       11.95       14.44      2.37 o 
 -18   2   6       16.98       12.90      2.03 o 
 -16   2   6       47.47       57.57      2.86 o 
 -14   2   6      196.29      175.72      5.17 o 
 -12   2   6      206.77      202.71      9.01 o 
 -10   2   6        9.14       12.15      1.29 o 
  -8   2   6     1697.58     1832.23     29.36 o 
  -6   2   6      943.28      907.28     12.11 o 
  -4   2   6       94.78       98.31      3.24 o 
  -2   2   6      249.43      252.65      4.76 o 
   0   2   6     1082.25     1032.23     13.95 o 
   2   2   6      559.43      584.43     10.42 o 
   4   2   6       26.16       20.14      3.63 o 
   6   2   6       34.20       27.14      9.01 o 
   8   2   6       19.38       24.25      5.83 o 
 -21   3   6       19.78       24.70      3.38 o 
 -19   3   6       82.37       95.66      4.03 o 
 -17   3   6       18.83       14.08      4.14 o 
 -15   3   6      251.31      235.21      5.33 o 
 -13   3   6      320.20      303.31     12.51 o 
 -11   3   6      129.68      135.64      7.51 o 
  -9   3   6     1488.54     1378.37     19.69 o 
  -7   3   6     1081.79      996.85     11.85 o 
  -5   3   6     1765.76     1823.69     23.13 o 
  -3   3   6       46.91       57.14      2.36 o 
  -1   3   6      998.91     1027.49     13.89 o 
   1   3   6      418.27      390.88      7.08 o 
   3   3   6      220.41      207.72      9.90 o 
   5   3   6       22.34       23.34      4.95 o 
   7   3   6       67.66       60.59      6.89 o 
   9   3   6       69.96       73.58     11.01 o 
 -22   4   6       14.79       20.44      3.06 o 
 -20   4   6       23.02       25.09      2.76 o 
 -18   4   6       51.31       55.63      3.40 o 
 -16   4   6       66.40       66.95      9.76 o 
 -14   4   6       95.64       86.92      2.93 o 
 -12   4   6      106.48      125.20      4.80 o 
 -10   4   6      444.85      426.99      8.42 o 
  -8   4   6     1084.86     1079.75     16.18 o 
  -6   4   6     1248.32     1220.12     14.80 o 
  -4   4   6     2092.88     2167.31     23.42 o 
  -2   4   6       64.12       68.62      2.85 o 
   0   4   6      636.71      639.84     10.56 o 
   2   4   6      201.26      197.09      5.64 o 
   4   4   6       58.23       65.78      6.19 o 
   6   4   6      141.48      125.39      9.01 o 
   8   4   6        7.35        8.94      5.51 o 
 -21   5   6       63.20       57.70      4.98 o 
 -19   5   6      100.18      104.67      5.51 o 
 -17   5   6        4.83        6.07      1.92 o 
 -15   5   6      207.18      188.95      5.20 o 
 -13   5   6      452.98      432.25     11.61 o 
 -11   5   6     1942.97     1907.27     36.55 o 
  -9   5   6      320.89      297.13      6.65 o 
  -7   5   6       51.25       49.02      1.94 o 
  -5   5   6       81.65       67.76      2.47 o 
  -3   5   6      229.74      225.26      5.06 o 
  -1   5   6      190.78      199.41      4.59 o 
   1   5   6      514.56      514.90      9.52 o 
   3   5   6      492.10      468.22     12.33 o 
   5   5   6       76.53       82.29     12.01 o 
   7   5   6       64.49       63.92     14.77 o 
   9   5   6        3.87       -1.00      7.01 o 
 -20   6   6       11.20       14.04      2.74 o 
 -18   6   6        7.02       17.46     10.76 o 
 -16   6   6      256.47      245.82     14.51 o 
 -14   6   6      109.23      119.16      4.41 o 
 -12   6   6     1034.40      992.12     28.10 o 
 -10   6   6     4796.13     4832.66     80.26 o 
  -8   6   6     2537.55     2443.99     27.71 o 
  -6   6   6      370.12      361.41      6.23 o 
  -4   6   6      846.24      837.48     11.42 o 
  -2   6   6     1258.93     1158.57     16.87 o 
   0   6   6      140.24      125.75      4.00 o 
   2   6   6      573.92      531.55     13.29 o 
   4   6   6      486.57      491.50     40.04 o 
   6   6   6      462.63      473.51     16.63 o 
   8   6   6      182.29      180.18     16.02 o 
 -21   7   6       14.56       17.32      3.27 o 
 -19   7   6       19.29       19.06      3.79 o 
 -17   7   6       24.20       22.04      4.00 o 
 -15   7   6       68.68       66.90      4.54 o 
 -13   7   6      321.75      337.59     12.76 o 
 -11   7   6       72.96       72.93      6.22 o 
  -9   7   6      778.23      778.83     24.57 o 
  -7   7   6      636.32      649.54      9.64 o 
  -5   7   6      117.81      116.67      3.24 o 
  -3   7   6      110.61      100.33      3.69 o 
  -1   7   6       78.66       90.71      4.19 o 
   1   7   6       37.39       38.54      3.94 o 
   3   7   6       64.70       59.78      6.76 o 
   5   7   6       42.81       39.48      6.01 o 
   7   7   6        6.73        2.00      6.51 o 
   9   7   6        7.18        8.01      8.01 o 
 -20   8   6        0.92       -3.24      3.24 o 
 -18   8   6        2.93        2.56      3.13 o 
 -16   8   6       69.64       62.47      4.62 o 
 -14   8   6      116.48      118.14     17.52 o 
 -12   8   6      163.98      170.15      7.79 o 
 -10   8   6       15.24       11.69      3.70 o 
  -8   8   6       78.22       88.58      2.94 o 
  -6   8   6      249.23      249.89      5.30 o 
  -4   8   6      191.28      182.46      4.90 o 
  -2   8   6      205.26      202.05      5.41 o 
   0   8   6      380.31      397.18     13.09 o 
   2   8   6       14.79       12.33      4.50 o 
   4   8   6      170.56      168.97      9.73 o 
   6   8   6       19.24       19.07      5.63 o 
   8   8   6       20.24       17.52      8.01 o 
 -19   9   6       42.36       47.25      6.51 o 
 -17   9   6       47.76       54.89      4.91 o 
 -15   9   6       49.16       59.07      4.91 o 
 -13   9   6       82.85       76.91      4.39 o 
 -11   9   6      442.78      436.84     10.42 o 
  -9   9   6      346.97      341.53      6.02 o 
  -7   9   6     1184.80     1119.99     15.82 o 
  -5   9   6      768.39      683.75     12.54 o 
  -3   9   6      335.15      315.80      7.87 o 
  -1   9   6      460.67      467.53     12.14 o 
   1   9   6      488.65      498.00     15.56 o 
   3   9   6        0.18        4.07      4.20 o 
   5   9   6        7.91        5.01      4.95 o 
   7   9   6        6.22        1.50      7.01 o 
   9   9   6        0.04       13.51      8.01 o 
 -20  10   6        5.49        8.59      7.01 o 
 -18  10   6        1.90       -0.86      3.60 o 
 -16  10   6       19.49       21.12      6.01 o 
 -14  10   6        7.26        1.33      3.13 o 
 -12  10   6        3.55        3.44      2.73 o 
 -10  10   6      308.01      344.55      6.54 o 
  -8  10   6      102.58       89.97      3.40 o 
  -6  10   6       61.45       53.38      3.34 o 
  -4  10   6       30.05       29.38      2.92 o 
  -2  10   6      384.02      371.12     10.29 o 
   0  10   6        4.02        4.19      6.26 o 
   2  10   6      109.86      123.61     10.51 o 
   4  10   6       10.16       19.27      5.31 o 
   6  10   6       13.86       27.53      9.01 o 
   8  10   6        3.48        7.01      8.01 o 
 -19  11   6        4.42        1.50      5.01 o 
 -17  11   6        0.21        2.72      3.60 o 
 -15  11   6       10.60        9.58      3.60 o 
 -13  11   6        9.40        3.75      2.78 o 
 -11  11   6      554.83      545.41     10.28 o 
  -9  11   6      991.12      965.93     14.18 o 
  -7  11   6      186.47      179.07      6.57 o 
  -5  11   6      328.91      332.36      9.30 o 
  -3  11   6      382.68      425.62     11.16 o 
  -1  11   6      236.49      254.23     10.60 o 
   1  11   6       19.07       19.75      8.01 o 
   3  11   6       93.59      109.44      8.47 o 
   5  11   6       26.69       23.98      5.83 o 
   7  11   6       17.66        4.50      7.01 o 
 -18  12   6        7.26        3.00      5.01 o 
 -16  12   6       40.41       47.05      7.01 o 
 -14  12   6       19.58       20.96      3.63 o 
 -12  12   6      118.20      108.36      5.84 o 
 -10  12   6      159.64      145.15      5.15 o 
  -8  12   6      117.37      124.83      5.67 o 
  -6  12   6       33.21       22.92      3.27 o 
  -4  12   6       67.19       55.29      4.32 o 
  -2  12   6       41.54       34.82     11.51 o 
   0  12   6       35.05       29.32      6.26 o 
   2  12   6       58.59       51.37     10.76 o 
   4  12   6        9.37       17.21      5.76 o 
   6  12   6       16.20       21.02      8.51 o 
 -17  13   6        2.28        6.01      5.51 o 
 -15  13   6        9.83       14.01      6.01 o 
 -13  13   6       17.43       13.86      4.56 o 
 -11  13   6       22.73       15.44      3.01 o 
  -9  13   6      109.99       90.48      5.22 o 
  -7  13   6      132.50      140.65      8.02 o 
  -5  13   6       60.99       55.64      5.41 o 
  -3  13   6        4.54        5.83      4.06 o 
  -1  13   6       18.65       25.48      5.76 o 
   1  13   6       68.62       78.23     14.26 o 
   3  13   6       12.75       18.49      5.83 o 
   5  13   6       26.12       27.53     10.01 o 
 -16  14   6       26.96       29.03      7.01 o 
 -14  14   6      107.31      116.90      7.76 o 
 -12  14   6       55.13       63.71      4.80 o 
 -10  14   6       59.26       62.91      4.36 o 
  -8  14   6       31.02       34.66      3.88 o 
  -6  14   6       80.66       79.79      6.37 o 
  -4  14   6       11.38        6.46      4.07 o 
  -2  14   6       87.52       93.32     12.76 o 
   0  14   6       47.94       54.08      9.76 o 
   2  14   6       42.81       51.88     12.51 o 
   4  14   6        0.29       -5.01      7.51 o 
 -15  15   6        0.06        6.01      6.51 o 
 -13  15   6        7.90        6.74      2.30 o 
 -11  15   6       62.89       52.46      4.41 o 
  -9  15   6       32.10       45.15      7.26 o 
  -7  15   6      164.22      174.14      9.38 o 
  -5  15   6      157.65      180.39      9.61 o 
  -3  15   6       37.68       29.21      5.63 o 
  -1  15   6       24.41       33.16      6.02 o 
   1  15   6       81.62      102.36     12.26 o 
   3  15   6       28.72       57.56     11.01 o 
 -14  16   6        3.32       -6.51      6.51 o 
 -12  16   6       42.95       56.70      6.51 o 
 -10  16   6       98.86       84.17      7.01 o 
  -8  16   6       53.72       44.34      5.74 o 
  -6  16   6       11.22       15.66      4.80 o 
  -4  16   6      103.44      108.68      8.27 o 
  -2  16   6       96.60      110.36     10.76 o 
   0  16   6       22.05       22.77      9.01 o 
   2  16   6       14.22       -7.01      7.01 o 
 -11  17   6        0.12       -2.12      6.26 o 
  -9  17   6        1.67        5.56      5.26 o 
  -7  17   6       19.12       19.36      5.37 o 
  -5  17   6        8.86        7.08      4.80 o 
  -3  17   6        4.60        9.72      5.41 o 
  -1  17   6        2.82        0.85      5.26 o 
   1  17   6       11.92       14.51      8.51 o 
  -8  18   6       93.74      112.57     14.26 o 
  -6  18   6       49.52       58.87      7.09 o 
  -4  18   6       21.83       19.89      5.89 o 
  -2  18   6        4.34        3.32      5.53 o 
 -21   1   7       39.35       46.39      4.07 o 
 -19   1   7      137.62      140.95      4.33 o 
 -17   1   7      250.41      213.39      5.16 o 
 -15   1   7      385.63      329.84     12.51 o 
 -13   1   7      362.94      357.69      8.62 o 
 -11   1   7      591.34      568.18     12.73 o 
  -9   1   7      713.95      678.03     12.09 o 
  -7   1   7      230.68      211.62      4.65 o 
  -5   1   7      511.35      530.12      9.56 o 
  -3   1   7      768.33      811.94     13.69 o 
  -1   1   7      145.01      151.39      4.11 o 
   1   1   7       59.48       57.57      3.81 o 
   3   1   7      100.64       91.09      6.89 o 
   5   1   7       55.99       54.03      6.19 o 
   7   1   7        4.08        3.75      4.60 o 
 -22   2   7       18.69       19.07      3.32 o 
 -20   2   7        3.39        2.45      1.81 o 
 -18   2   7        8.96        8.83      1.73 o 
 -16   2   7       30.46       23.52      4.00 o 
 -14   2   7       43.18       33.03      4.00 o 
 -12   2   7      182.39      155.16      8.01 o 
 -10   2   7      347.18      336.11      6.67 o 
  -8   2   7      673.79      654.49      9.34 o 
  -6   2   7      589.70      555.04      9.66 o 
  -4   2   7      243.31      215.53      5.56 o 
  -2   2   7      123.46      125.83      4.11 o 
   0   2   7      236.66      232.53      5.99 o 
   2   2   7      634.29      597.05     17.16 o 
   4   2   7      245.93      255.30     11.50 o 
   6   2   7       41.45       53.83      6.54 o 
   8   2   7       24.50       21.52      6.26 o 
 -21   3   7       51.34       51.45      3.87 o 
 -19   3   7        8.82       13.72      1.85 o 
 -17   3   7       85.39       93.60      7.51 o 
 -15   3   7       56.68       53.55      5.51 o 
 -13   3   7      288.87      244.25     11.51 o 
 -11   3   7       70.44       61.61      2.52 o 
  -9   3   7      536.20      496.05      9.77 o 
  -7   3   7     1350.48     1431.65     18.64 o 
  -5   3   7      385.29      399.91      6.92 o 
  -3   3   7      177.14      159.37      4.37 o 
  -1   3   7      440.04      453.83      7.75 o 
   1   3   7      305.22      316.69      9.53 o 
   3   3   7      290.61      296.05     17.27 o 
   5   3   7      124.21      132.29      8.85 o 
   7   3   7       58.23       58.09      7.25 o 
 -22   4   7       24.31       16.10      2.58 o 
 -20   4   7      108.69      116.56      4.05 o 
 -18   4   7       31.33       23.31      2.41 o 
 -16   4   7       96.59       98.10      8.01 o 
 -14   4   7      456.42      467.98     18.02 o 
 -12   4   7      589.63      570.43     17.02 o 
 -10   4   7      453.31      445.76      8.90 o 
  -8   4   7     1460.53     1363.20     15.99 o 
  -6   4   7      864.44      830.75     12.15 o 
  -4   4   7      539.42      538.60      9.02 o 
  -2   4   7      125.24      121.34      4.16 o 
   0   4   7      335.45      337.58      8.44 o 
   2   4   7       48.56       50.66      5.48 o 
   4   4   7       40.02       47.68      5.66 o 
   6   4   7        6.25       10.98      8.01 o 
   8   4   7        4.64        6.01      8.01 o 
 -21   5   7       50.66       71.95      3.65 o 
 -19   5   7       29.86       28.02      2.41 o 
 -17   5   7        9.52        9.17      2.19 o 
 -15   5   7      151.34      138.64      9.51 o 
 -13   5   7      545.32      525.44     21.27 o 
 -11   5   7      272.77      268.46      6.44 o 
  -9   5   7     1223.11     1206.59     21.26 o 
  -7   5   7      455.45      416.43      6.86 o 
  -5   5   7      628.18      652.20      9.31 o 
  -3   5   7      119.82      118.58      3.96 o 
  -1   5   7      101.04      102.82      4.72 o 
   1   5   7       30.48       28.03      4.60 o 
   3   5   7       53.93       56.18      7.51 o 
   5   5   7      117.89      107.87      9.01 o 
   7   5   7        2.53        4.06      6.76 o 
   9   5   7       43.97       46.05     11.51 o 
 -20   6   7       13.57       14.01      2.44 o 
 -18   6   7        0.22        1.67      4.00 o 
 -16   6   7      198.37      212.68      9.31 o 
 -14   6   7      256.10      240.62      7.82 o 
 -12   6   7      934.34      973.25     15.15 o 
 -10   6   7       93.48       97.95      3.76 o 
  -8   6   7      137.01      124.72      3.19 o 
  -6   6   7      291.63      264.00      5.36 o 
  -4   6   7       38.25       41.92      2.57 o 
  -2   6   7      199.43      211.87      6.29 o 
   0   6   7       29.37       26.07      4.60 o 
   2   6   7      253.06      252.52     11.14 o 
   4   6   7        8.81        7.29      4.77 o 
   6   6   7       42.96       60.68      7.05 o 
   8   6   7        8.86        5.51      8.01 o 
 -21   7   7        1.69        1.26      3.95 o 
 -19   7   7       80.19       85.26      5.27 o 
 -17   7   7       21.99       24.66      3.03 o 
 -15   7   7       51.67       51.95      3.79 o 
 -13   7   7      278.36      265.33      7.07 o 
 -11   7   7      509.32      476.26     10.52 o 
  -9   7   7     1393.54     1298.38     19.78 o 
  -7   7   7      823.72      776.45     11.39 o 
  -5   7   7      317.44      296.16      6.79 o 
  -3   7   7      722.91      708.20     13.18 o 
  -1   7   7       95.22       89.65      6.37 o 
   1   7   7      248.57      245.27     10.79 o 
   3   7   7       26.45       14.63      9.26 o 
   5   7   7      266.79      290.77     19.77 o 
   7   7   7      151.14      146.65     14.51 o 
 -20   8   7       21.35       29.81      4.16 o 
 -18   8   7       67.59       92.55      5.46 o 
 -16   8   7       10.05        8.13      2.58 o 
 -14   8   7        3.71        1.64      2.40 o 
 -12   8   7      136.99      141.83      7.95 o 
 -10   8   7      162.22      166.82      5.88 o 
  -8   8   7       89.27       88.21      3.10 o 
  -6   8   7       28.07       25.65      2.24 o 
  -4   8   7      239.02      225.54      6.45 o 
  -2   8   7      141.15      136.10     10.26 o 
   0   8   7       78.96       67.88      6.34 o 
   2   8   7       50.57       45.01      5.99 o 
   4   8   7       17.33       17.02      5.31 o 
   6   8   7       23.13       32.92      6.54 o 
   8   8   7        7.57       11.51      8.51 o 
 -19   9   7        0.46        2.50      4.75 o 
 -17   9   7       64.94       81.03      5.74 o 
 -15   9   7        7.02       14.44      3.24 o 
 -13   9   7       16.02        8.27      2.42 o 
 -11   9   7      246.50      250.41      9.59 o 
  -9   9   7       23.97       19.77      1.74 o 
  -7   9   7      193.90      200.97      4.82 o 
  -5   9   7      368.44      339.03      8.10 o 
  -3   9   7       90.64       91.48      5.19 o 
  -1   9   7       37.47       30.63      4.92 o 
   1   9   7       19.39       17.27      4.60 o 
   3   9   7       96.16      104.06      8.31 o 
   5   9   7        2.81       -4.60      4.60 o 
   7   9   7       11.64       12.51      9.01 o 
 -20  10   7       17.26       11.32      3.86 o 
 -18  10   7       53.32       55.18     11.01 o 
 -16  10   7       11.69       21.69      7.01 o 
 -14  10   7      213.80      244.26     10.62 o 
 -12  10   7      116.95      132.50      5.79 o 
 -10  10   7      151.57      146.36      5.28 o 
  -8  10   7       20.12       20.70      3.66 o 
  -6  10   7       50.68       45.70      3.26 o 
  -4  10   7      132.30      132.74      6.28 o 
  -2  10   7       22.16       20.71      4.56 o 
   0  10   7      247.71      288.11     23.52 o 
   2  10   7      137.49      142.44      9.18 o 
   4  10   7        8.68        2.49      5.12 o 
   6  10   7       13.25       17.02      9.01 o 
 -19  11   7        2.33       -1.00      3.60 o 
 -17  11   7        9.15        2.68      4.25 o 
 -15  11   7       66.96       62.55      5.64 o 
 -13  11   7        6.09        5.86      2.86 o 
 -11  11   7        4.19        4.08      2.92 o 
  -9  11   7       94.91       94.66      6.36 o 
  -7  11   7      702.18      669.79     12.79 o 
  -5  11   7      177.86      171.23      6.98 o 
  -3  11   7       63.41       56.83      7.26 o 
  -1  11   7       46.30       45.69      5.83 o 
   1  11   7       52.42       54.36     19.77 o 
   3  11   7       17.61       19.02      5.66 o 
   5  11   7        4.43       -1.50      7.51 o 
 -18  12   7        0.33        1.50      4.50 o 
 -16  12   7        3.83        2.15      3.60 o 
 -14  12   7        0.04        0.77      3.05 o 
 -12  12   7      124.62      156.71      7.45 o 
 -10  12   7      168.57      180.48      6.13 o 
  -8  12   7       77.12       79.45      4.78 o 
  -6  12   7       75.36       77.13      4.86 o 
  -4  12   7       43.03       46.12      5.63 o 
  -2  12   7       40.95       52.96      5.99 o 
   0  12   7        3.56        4.62      8.26 o 
   2  12   7       28.64       22.24     11.26 o 
   4  12   7       22.10       19.39      6.19 o 
 -17  13   7       45.06       47.05      7.01 o 
 -15  13   7       29.45       34.03      6.51 o 
 -13  13   7       17.01       17.38      4.75 o 
 -11  13   7       41.00       49.50      4.97 o 
  -9  13   7      136.25      150.60      6.41 o 
  -7  13   7       74.69       74.12      4.94 o 
  -5  13   7      385.48      418.90     14.25 o 
  -3  13   7      334.05      355.40     19.02 o 
  -1  13   7       92.40       98.07      7.96 o 
   1  13   7        5.89        4.40      5.12 o 
   3  13   7       23.15       20.63      7.01 o 
 -16  14   7       10.97       20.52      6.51 o 
 -14  14   7       14.24        4.78      4.33 o 
 -12  14   7       45.50       60.98      6.34 o 
 -10  14   7       46.25       48.11      5.41 o 
  -8  14   7      306.13      305.58     11.54 o 
  -6  14   7      182.05      180.63      9.25 o 
  -4  14   7       48.80       38.75      5.77 o 
  -2  14   7        7.50       12.89      5.26 o 
   0  14   7        7.84        6.23      8.01 o 
   2  14   7        2.71       -0.90      5.27 o 
 -15  15   7       80.85       90.16      7.55 o 
 -13  15   7       19.03       23.73      5.27 o 
 -11  15   7        8.88        6.06      4.61 o 
  -9  15   7       43.33       42.72      5.27 o 
  -7  15   7      106.71      118.14      7.93 o 
  -5  15   7        8.15       15.03      5.05 o 
  -3  15   7       10.28        5.73      4.69 o 
  -1  15   7       87.79      110.77      8.98 o 
   1  15   7       34.06       32.77      7.05 o 
 -12  16   7       25.70       27.95      4.07 o 
 -10  16   7       13.00        9.73      9.01 o 
  -8  16   7        5.27        8.43      5.76 o 
  -6  16   7       39.95       48.72      6.25 o 
  -4  16   7       56.69       68.99      8.51 o 
  -2  16   7       35.59       28.90      6.48 o 
   0  16   7       16.41       12.01      6.02 o 
 -11  17   7      109.08      142.07      8.33 o 
  -9  17   7       13.94       19.00      4.76 o 
  -7  17   7        6.79        8.70      8.01 o 
  -5  17   7        3.29       10.40      5.41 o 
  -3  17   7        2.32       -0.44      4.69 o 
 -22   0   8       12.05       11.51      2.83 o 
 -20   0   8       36.41       34.18      2.99 o 
 -18   0   8       36.07       36.60      2.64 o 
 -16   0   8      377.78      375.88     13.01 o 
 -14   0   8      233.87      197.70      8.01 o 
 -12   0   8      127.01      144.15      7.51 o 
 -10   0   8     1960.07     1818.36     53.55 o 
  -8   0   8     1191.55     1143.92     24.55 o 
  -6   0   8      849.37      837.25     19.78 o 
  -4   0   8      774.81      742.31     18.72 o 
  -2   0   8      594.99      608.93     16.79 o 
   0   0   8      751.70      711.57     28.28 o 
   2   0   8      549.32      553.57     24.53 o 
   4   0   8       28.98       28.53      8.01 o 
   6   0   8      208.91      222.73     17.02 o 
   8   0   8      181.57      211.72     18.52 o 
 -21   1   8        7.43        5.81      2.24 o 
 -19   1   8       10.21       11.76      1.40 o 
 -17   1   8       66.99       60.06      5.51 o 
 -15   1   8       97.19       89.59      6.01 o 
 -13   1   8       90.29       84.65      3.85 o 
 -11   1   8      832.74      856.29     18.75 o 
  -9   1   8     1120.18     1048.29     13.68 o 
  -7   1   8      166.74      141.78      5.78 o 
  -5   1   8      141.56      135.83      4.60 o 
  -3   1   8       12.69       13.20      2.37 o 
  -1   1   8      301.75      330.94      8.50 o 
   1   1   8       21.19       12.51      6.01 o 
   3   1   8       25.47       22.03      5.31 o 
   5   1   8        4.61        4.04      5.26 o 
   7   1   8       36.32       41.49     15.52 o 
 -22   2   8       13.40       16.67      2.11 o 
 -20   2   8        5.12        3.90      2.64 o 
 -18   2   8       46.31       44.55      5.01 o 
 -16   2   8       56.74       45.55      5.01 o 
 -14   2   8      306.36      290.30     12.01 o 
 -12   2   8     1068.60     1011.31     21.55 o 
 -10   2   8      478.33      489.79      9.75 o 
  -8   2   8      236.22      237.35      5.15 o 
  -6   2   8      873.68      843.41     13.86 o 
  -4   2   8      612.31      635.80     11.74 o 
  -2   2   8        9.81        6.63      2.37 o 
   0   2   8        3.65        3.68      3.07 o 
   2   2   8        0.45       -3.70      3.70 o 
   4   2   8        6.53       12.26      4.95 o 
   6   2   8       31.71       31.40      6.54 o 
   8   2   8        1.29       -8.01      8.01 o 
 -21   3   8       23.03       23.62      3.70 o 
 -19   3   8        2.28        0.00      3.50 o 
 -17   3   8       96.37       89.59      7.01 o 
 -15   3   8      161.90      145.15      8.51 o 
 -13   3   8      679.82      633.69     21.27 o 
 -11   3   8     1370.25     1262.86     21.72 o 
  -9   3   8      397.90      379.61      8.63 o 
  -7   3   8       24.11       26.17      1.88 o 
  -5   3   8      225.85      214.35      5.86 o 
  -3   3   8      234.21      236.82      6.62 o 
  -1   3   8       38.27       36.82      3.42 o 
   1   3   8      181.77      172.12      9.20 o 
   3   3   8      128.62      143.35      8.67 o 
   5   3   8        7.02        9.68      5.27 o 
   7   3   8       30.96       37.37      7.08 o 
 -22   4   8       18.98       23.62      4.25 o 
 -20   4   8       10.02        8.01      4.50 o 
 -18   4   8        8.99        6.51      4.50 o 
 -16   4   8        8.88        7.51      4.00 o 
 -14   4   8      198.16      185.69     10.51 o 
 -12   4   8      377.52      359.05      9.74 o 
 -10   4   8     1365.37     1355.78     23.28 o 
  -8   4   8      738.65      737.19     10.71 o 
  -6   4   8      561.08      548.03      9.04 o 
  -4   4   8      388.83      380.80      8.49 o 
  -2   4   8       33.15       37.32      3.44 o 
   0   4   8       40.00       38.08      4.23 o 
   2   4   8        4.41        2.50      4.25 o 
   4   4   8       16.06       24.86      5.66 o 
   6   4   8       17.96       15.64      6.19 o 
 -21   5   8       10.35       20.02      6.01 o 
 -19   5   8        3.84        6.51      4.50 o 
 -17   5   8      123.11      148.65     10.01 o 
 -15   5   8       65.03       80.58      7.51 o 
 -13   5   8      224.48      208.29      5.36 o 
 -11   5   8       81.84       73.29      5.85 o 
  -9   5   8      551.00      529.38      9.90 o 
  -7   5   8      227.30      226.03      4.91 o 
  -5   5   8       44.02       41.95      2.90 o 
  -3   5   8      672.87      627.78     14.67 o 
  -1   5   8      666.70      671.71     15.20 o 
   1   5   8      147.36      140.40     11.76 o 
   3   5   8       34.05       33.03      5.83 o 
   5   5   8       96.80      111.45     12.01 o 
   7   5   8        4.39        2.00      8.01 o 
 -22   6   8        8.41       12.01      6.01 o 
 -20   6   8        3.28        1.50      5.01 o 
 -18   6   8        2.03       -3.50      4.50 o 
 -16   6   8       18.29       21.02      5.51 o 
 -14   6   8       97.62       86.29      4.31 o 
 -12   6   8      378.25      384.74      8.78 o 
 -10   6   8      263.48      275.08      7.18 o 
  -8   6   8       45.30       37.91      2.11 o 
  -6   6   8      160.68      150.71      4.98 o 
  -4   6   8       11.95       12.84      2.86 o 
  -2   6   8       63.42       61.06      5.63 o 
   0   6   8       57.50       62.47      6.02 o 
   2   6   8        2.37       -2.00      5.76 o 
   4   6   8       21.72       29.03      6.02 o 
   6   6   8       47.25       56.56      7.79 o 
 -21   7   8       77.02       88.09     10.01 o 
 -19   7   8        1.37        6.51      5.51 o 
 -17   7   8       34.83       47.55      7.01 o 
 -15   7   8      121.75      111.66     11.51 o 
 -13   7   8        3.02        3.28      2.03 o 
 -11   7   8      334.84      348.40      8.65 o 
  -9   7   8       57.49       61.06      2.37 o 
  -7   7   8       97.87      108.36      3.71 o 
  -5   7   8      306.45      287.78      7.34 o 
  -3   7   8      160.14      160.67      6.73 o 
  -1   7   8      155.29      149.25      8.47 o 
   1   7   8       87.69       88.12      7.25 o 
   3   7   8        6.59        1.54      4.41 o 
   5   7   8       39.71       29.35      6.72 o 
 -20   8   8       94.32      147.65     12.51 o 
 -18   8   8        3.52        6.84      2.69 o 
 -16   8   8        3.37        4.00      2.58 o 
 -14   8   8      160.98      168.37      5.71 o 
 -12   8   8      622.16      595.49     15.60 o 
 -10   8   8       31.06       26.04      3.42 o 
  -8   8   8      144.99      153.60      4.19 o 
  -6   8   8      545.12      557.38     11.00 o 
  -4   8   8       79.06       89.17      4.98 o 
  -2   8   8       27.24       31.54      4.77 o 
   0   8   8       77.07       72.13      9.76 o 
   2   8   8       48.53       51.48      6.34 o 
   4   8   8       10.61        2.63      4.77 o 
   6   8   8       19.47        8.01      8.51 o 
 -19   9   8       11.76        8.63      3.75 o 
 -17   9   8       52.14       55.84      6.76 o 
 -15   9   8       63.66       72.20     10.76 o 
 -13   9   8      150.83      168.77      6.94 o 
 -11   9   8      174.77      161.83      6.37 o 
  -9   9   8      213.41      204.93      4.79 o 
  -7   9   8       13.28       13.47      2.45 o 
  -5   9   8       49.50       55.61      5.65 o 
  -3   9   8       19.55       31.37      4.77 o 
  -1   9   8       42.36       32.03      5.48 o 
   1   9   8        5.52       -0.96      5.51 o 
   3   9   8       66.88       73.72      8.01 o 
   5   9   8       54.63       49.21     10.01 o 
 -20  10   8        3.52       -3.00      6.01 o 
 -18  10   8       17.14       21.25      3.86 o 
 -16  10   8       36.40       42.63      4.54 o 
 -14  10   8        9.92        8.75      2.77 o 
 -12  10   8       33.41       30.19      3.60 o 
 -10  10   8      152.02      143.91      4.43 o 
  -8  10   8      182.63      194.72      6.02 o 
  -6  10   8       23.70       28.93      3.51 o 
  -4  10   8      125.51      130.98      7.76 o 
  -2  10   8        2.41        4.75      5.76 o 
   0  10   8       15.00       17.00      7.26 o 
   2  10   8        4.30        4.64      5.12 o 
   4  10   8        9.87        5.49      5.48 o 
 -19  11   8        5.05        4.77      3.79 o 
 -17  11   8       27.98       30.64      4.31 o 
 -15  11   8       48.65       57.76      4.37 o 
 -13  11   8       24.61       31.98      3.67 o 
 -11  11   8       23.10       23.69      3.67 o 
  -9  11   8       46.31       54.94      3.39 o 
  -7  11   8      108.43       93.53      5.65 o 
  -5  11   8       63.05       54.22     13.01 o 
  -3  11   8       91.97       99.40     22.02 o 
  -1  11   8       44.56       46.11      6.19 o 
   1  11   8       43.35       40.76      6.54 o 
   3  11   8       16.12       15.72      5.99 o 
 -18  12   8       14.40       17.52      5.01 o 
 -16  12   8       47.62       54.80      5.64 o 
 -14  12   8       63.95       75.14      5.06 o 
 -12  12   8       37.00       38.93      4.92 o 
 -10  12   8      118.61      123.19      5.20 o 
  -8  12   8      149.68      152.32      6.54 o 
  -6  12   8      116.76      108.12      9.51 o 
  -4  12   8       11.42       19.54      4.77 o 
  -2  12   8      125.83      131.47      8.62 o 
   0  12   8      157.74      192.95     11.26 o 
   2  12   8       49.37       61.81      7.79 o 
 -17  13   8        6.82       18.02      5.51 o 
 -15  13   8       27.10       29.13      4.69 o 
 -13  13   8       58.22       76.44     10.76 o 
 -11  13   8       24.56       27.07      2.85 o 
  -9  13   8       19.08       31.29      3.81 o 
  -7  13   8       66.24       58.56      5.89 o 
  -5  13   8       37.51       37.49      8.76 o 
  -3  13   8       41.33       47.76      6.25 o 
  -1  13   8       20.01       22.95      5.83 o 
   1  13   8       13.13       13.04      5.99 o 
 -16  14   8        3.20        0.50      5.51 o 
 -14  14   8       28.40       36.55     13.51 o 
 -12  14   8       90.07       91.19      7.33 o 
 -10  14   8       49.90       44.97      5.21 o 
  -8  14   8       26.48       34.11      5.00 o 
  -6  14   8      109.75      126.81      8.05 o 
  -4  14   8      111.04      121.39      8.41 o 
  -2  14   8       37.62       44.66      6.61 o 
   0  14   8        4.10        2.29      7.26 o 
 -13  15   8        0.23        3.80      4.33 o 
 -11  15   8        3.61        4.17      3.25 o 
  -9  15   8       33.27       29.42      6.51 o 
  -7  15   8       35.42       36.12      5.37 o 
  -5  15   8       42.09       54.17      6.73 o 
  -3  15   8        4.05        0.04      4.77 o 
  -1  15   8        2.38        6.34      5.27 o 
 -12  16   8        4.99       15.02      8.51 o 
 -10  16   8       15.51       19.81      5.01 o 
  -8  16   8       22.09       24.20      5.08 o 
  -6  16   8        0.85        0.90      4.44 o 
  -4  16   8       28.23       23.52      6.13 o 
 -21   1   9       18.78       26.58      3.50 o 
 -19   1   9        3.92        1.50      3.00 o 
 -17   1   9        9.15        6.51      3.00 o 
 -15   1   9        2.41        3.64      1.92 o 
 -13   1   9      456.19      435.43     12.26 o 
 -11   1   9     1076.15     1086.71     24.06 o 
  -9   1   9     1618.84     1628.90     23.90 o 
  -7   1   9     1139.94     1154.97     18.29 o 
  -5   1   9      504.14      476.31      9.93 o 
  -3   1   9      145.60      136.73      5.43 o 
  -1   1   9       55.07       61.80      5.83 o 
   1   1   9      164.09      182.63      9.73 o 
   3   1   9       26.10       17.35      5.27 o 
   5   1   9       25.84       26.36      6.02 o 
 -22   2   9       12.87        7.54      3.75 o 
 -20   2   9       22.58       20.52      4.50 o 
 -18   2   9       60.06       61.56      5.51 o 
 -16   2   9       98.54       87.59      6.51 o 
 -14   2   9       55.41       55.70      4.00 o 
 -12   2   9      120.38      110.68      6.01 o 
 -10   2   9      513.82      510.66     10.71 o 
  -8   2   9       20.71       16.03      1.84 o 
  -6   2   9       42.48       35.64      2.88 o 
  -4   2   9      329.41      334.51     10.91 o 
  -2   2   9      105.97      109.26      5.13 o 
   0   2   9       37.72       29.93      9.01 o 
   2   2   9       10.88       13.76      4.95 o 
   4   2   9       17.12       16.02      8.26 o 
   6   2   9       51.01       45.60      7.79 o 
 -21   3   9       20.68       37.04      6.01 o 
 -19   3   9       16.12       10.01      4.00 o 
 -17   3   9       18.34       20.52      4.50 o 
 -15   3   9       73.92       56.56      6.01 o 
 -13   3   9       28.28       31.03      3.13 o 
 -11   3   9      300.88      273.40      6.83 o 
  -9   3   9      112.21      102.92      3.15 o 
  -7   3   9      238.72      242.26      6.20 o 
  -5   3   9       10.58       11.17      2.48 o 
  -3   3   9       42.09       44.48      3.68 o 
  -1   3   9       49.95       48.88      8.01 o 
   1   3   9        6.95        8.47      7.01 o 
   3   3   9        6.92       -3.74      4.41 o 
   5   3   9        0.55       -4.56      4.56 o 
 -22   4   9       22.29       32.12      4.25 o 
 -20   4   9       83.55       98.60      9.01 o 
 -18   4   9       24.51       23.02      5.01 o 
 -16   4   9       59.72       59.06      6.51 o 
 -14   4   9      159.40      152.66     10.01 o 
 -12   4   9      123.53      122.96      4.32 o 
 -10   4   9      295.02      258.88      7.15 o 
  -8   4   9      393.54      347.48      6.45 o 
  -6   4   9      685.53      667.48     12.40 o 
  -4   4   9      135.82      121.93      5.17 o 
  -2   4   9       31.45       34.53      4.02 o 
   0   4   9       32.80       37.33      5.66 o 
   2   4   9        7.41        5.77      8.26 o 
   4   4   9       14.34       20.62      6.19 o 
   6   4   9        2.78       -2.33      9.26 o 
 -21   5   9       14.13       19.52      6.01 o 
 -19   5   9       39.77       49.55      7.01 o 
 -17   5   9       30.85       34.54      6.01 o 
 -15   5   9       43.17       55.56      6.51 o 
 -13   5   9       83.96       78.22      4.44 o 
 -11   5   9      110.29       97.01      5.77 o 
  -9   5   9      208.68      188.25      4.22 o 
  -7   5   9       23.40       20.28      2.89 o 
  -5   5   9       70.78       66.82      3.86 o 
  -3   5   9       99.16      111.95      5.87 o 
  -1   5   9       45.10       45.98      5.48 o 
   1   5   9       39.93       35.39      5.83 o 
   3   5   9       74.26       83.73      8.14 o 
   5   5   9        2.67        4.25      5.48 o 
 -20   6   9       46.06       52.55      7.51 o 
 -18   6   9       57.14       84.59      8.51 o 
 -16   6   9       16.23       19.02      5.51 o 
 -14   6   9       29.01       21.80      2.96 o 
 -12   6   9      183.02      170.28      6.87 o 
 -10   6   9       72.47       82.03      5.41 o 
  -8   6   9      250.89      260.19      6.15 o 
  -6   6   9      214.98      213.04      7.39 o 
  -4   6   9       51.65       55.71      4.39 o 
  -2   6   9        7.77        9.26      3.89 o 
   0   6   9       46.34       47.11      6.01 o 
   2   6   9       52.78       62.55      7.08 o 
   4   6   9        0.96        7.26      5.66 o 
 -21   7   9       17.62       24.53      7.01 o 
 -19   7   9       11.23       15.52      6.01 o 
 -17   7   9       55.10       81.58      8.51 o 
 -15   7   9       60.42       65.29      4.24 o 
 -13   7   9       60.97       63.56      3.75 o 
 -11   7   9      393.61      390.88     10.50 o 
  -9   7   9      260.07      270.85      5.90 o 
  -7   7   9       89.67       81.67      4.01 o 
  -5   7   9       23.28       16.03      3.24 o 
  -3   7   9       78.88       71.09      5.99 o 
  -1   7   9       13.38       19.19      4.69 o 
   1   7   9        1.01       -1.46      5.51 o 
   3   7   9        6.75        2.37      6.51 o 
 -20   8   9        0.42       -1.00      6.01 o 
 -18   8   9       37.13       39.54      7.51 o 
 -16   8   9       64.79       68.53     13.01 o 
 -14   8   9       20.27       23.38      2.77 o 
 -12   8   9       33.53       39.92      5.10 o 
 -10   8   9       71.97       70.78      4.39 o 
  -8   8   9      493.79      470.18     12.57 o 
  -6   8   9      179.25      188.88      7.15 o 
  -4   8   9       19.73       13.04      4.06 o 
  -2   8   9        3.89        3.76      3.97 o 
   0   8   9       25.56       24.48      6.01 o 
   2   8   9        3.01        1.25      4.95 o 
   4   8   9       15.81       15.52      6.02 o 
 -19   9   9       25.74       14.01      7.01 o 
 -17   9   9        6.11        8.88      3.75 o 
 -15   9   9       11.48       17.95      3.52 o 
 -13   9   9      156.27      173.59      8.87 o 
 -11   9   9       39.70       41.10      3.80 o 
  -9   9   9        1.59        1.20      2.07 o 
  -7   9   9       26.45       31.66      4.41 o 
  -5   9   9       44.25       49.27      5.26 o 
  -3   9   9       38.72       51.40      6.76 o 
  -1   9   9       63.92       66.30      8.01 o 
   1   9   9       81.14       97.83     11.76 o 
   3   9   9       13.13        5.69     12.01 o 
 -18  10   9       75.84       86.71      5.91 o 
 -16  10   9       13.79       18.19      5.51 o 
 -14  10   9       35.24       36.66      3.67 o 
 -12  10   9        7.80       14.15      3.07 o 
 -10  10   9      247.45      239.69      5.19 o 
  -8  10   9      138.77      126.42      5.73 o 
  -6  10   9       52.86       51.87      5.17 o 
  -4  10   9       77.75       69.26     12.26 o 
  -2  10   9       44.05       53.43      6.34 o 
   0  10   9       31.94       55.71      7.05 o 
   2  10   9        6.31       12.81      7.76 o 
 -17  11   9        0.71        5.58      3.41 o 
 -15  11   9       26.46       28.09      3.66 o 
 -13  11   9      118.11      129.01      8.76 o 
 -11  11   9       79.40       84.01      9.30 o 
  -9  11   9       81.81       94.86      5.08 o 
  -7  11   9       28.64       26.23      3.72 o 
  -5  11   9        9.15        4.07      5.26 o 
  -3  11   9       30.69       33.51      5.77 o 
  -1  11   9       28.91       33.31      6.34 o 
   1  11   9        4.26        1.23      5.12 o 
 -16  12   9       75.43       95.41     11.51 o 
 -14  12   9       18.60       32.63      4.69 o 
 -12  12   9       32.53       30.68      8.26 o 
 -10  12   9      119.24      142.13      5.91 o 
  -8  12   9       66.43       77.41      5.08 o 
  -6  12   9       16.37       13.28      4.44 o 
  -4  12   9       29.99       33.10      5.89 o 
  -2  12   9       41.38       37.10      6.34 o 
   0  12   9       29.98       28.77      6.54 o 
 -15  13   9        3.56        1.55      3.70 o 
 -13  13   9       41.15       43.62      5.63 o 
 -11  13   9       39.66       46.01      3.29 o 
  -9  13   9       19.53       19.59      3.86 o 
  -7  13   9       13.50       12.71      4.16 o 
  -5  13   9        3.12       -1.81      3.97 o 
  -3  13   9        1.06       -3.92      4.41 o 
  -1  13   9        8.74        6.54      6.51 o 
 -14  14   9       37.74       38.96      5.63 o 
 -12  14   9        7.38        9.01      4.69 o 
 -10  14   9       15.88       20.12      3.93 o 
  -8  14   9       78.70       87.56      6.84 o 
  -6  14   9       25.59       22.07      5.51 o 
  -4  14   9        6.25        4.39      4.77 o 
  -2  14   9       16.05       15.42      5.83 o 
 -13  15   9        4.84        1.93      4.56 o 
 -11  15   9       12.48       19.97      5.76 o 
  -9  15   9       18.10       26.31      5.00 o 
  -7  15   9       49.78       58.82      6.37 o 
  -5  15   9       36.51       47.86      6.73 o 
 -18   0  10      101.57       93.60      6.01 o 
 -16   0  10      253.30      248.75     11.01 o 
 -14   0  10      126.19      141.14      8.51 o 
 -12   0  10       28.92       26.53      5.01 o 
 -10   0  10      200.29      196.28      7.21 o 
  -8   0  10      105.21      106.67      6.48 o 
  -6   0  10       69.52       58.94      5.27 o 
  -4   0  10       42.83       60.84      6.26 o 
  -2   0  10        6.20        3.00      5.51 o 
   0   0  10       35.83       36.04      8.51 o 
   2   0  10       22.79       23.52      8.51 o 
   4   0  10       43.50       45.55     10.51 o 
 -21   1  10        1.32        0.75      3.25 o 
 -19   1  10        5.05        9.01      3.00 o 
 -17   1  10       51.39       60.06      5.51 o 
 -15   1  10       40.04       41.03      3.75 o 
 -13   1  10      101.06       99.77      5.48 o 
 -11   1  10       69.34       58.83      3.60 o 
  -9   1  10      240.15      241.45      9.75 o 
  -7   1  10     1051.69     1031.44     17.34 o 
  -5   1  10      450.17      440.61     10.00 o 
  -3   1  10        5.34        6.49      3.44 o 
  -1   1  10       13.90       13.82      7.51 o 
   1   1  10        8.60       -1.48      4.20 o 
   3   1  10        6.96       -0.75      4.95 o 
 -22   2  10       11.21       11.41      2.99 o 
 -20   2  10        9.35        7.51      4.00 o 
 -18   2  10       59.34       79.08      7.01 o 
 -16   2  10       44.31       42.12      3.25 o 
 -14   2  10       43.50       43.03      3.49 o 
 -12   2  10      129.51      126.96      6.17 o 
 -10   2  10      486.36      515.68      8.18 o 
  -8   2  10      188.45      190.29      8.09 o 
  -6   2  10       34.21       31.10      3.32 o 
  -4   2  10      170.82      170.46      6.42 o 
  -2   2  10      112.39      120.44      7.79 o 
   0   2  10       13.75       16.21      4.92 o 
   2   2  10       17.81       12.67      5.48 o 
   4   2  10       19.29       18.36     10.76 o 
 -21   3  10       45.68       53.05      6.01 o 
 -19   3  10       65.25       66.07      6.51 o 
 -17   3  10      140.67      139.14      9.01 o 
 -15   3  10       48.26       53.21      4.00 o 
 -13   3  10       15.24       14.36      2.99 o 
 -11   3  10       24.46       24.74      5.73 o 
  -9   3  10       74.08       73.68      2.98 o 
  -7   3  10      567.31      564.50     11.20 o 
  -5   3  10      730.07      752.67     14.34 o 
  -3   3  10      214.23      214.69      8.35 o 
  -1   3  10       63.64       50.15      7.01 o 
   1   3  10       21.23       16.86      7.26 o 
   3   3  10        9.67       11.22      5.83 o 
 -22   4  10       23.70       22.02      6.01 o 
 -20   4  10        2.36        9.51      4.50 o 
 -18   4  10       11.07       18.02      5.01 o 
 -16   4  10       41.64       35.54      5.51 o 
 -14   4  10       23.08       27.03      5.51 o 
 -12   4  10      363.16      372.98      8.65 o 
 -10   4  10       12.97       10.14      1.46 o 
  -8   4  10       43.85       42.68      5.06 o 
  -6   4  10      104.76      106.74      4.92 o 
  -4   4  10      210.32      229.16      8.34 o 
  -2   4  10       23.36       18.18      7.01 o 
   0   4  10       16.09       11.75      5.12 o 
   2   4  10       31.03       32.53      6.19 o 
 -21   5  10       16.66       15.02      5.51 o 
 -19   5  10       13.05       20.02      5.51 o 
 -17   5  10       93.40       99.60      9.51 o 
 -15   5  10      125.83      128.63     10.01 o 
 -13   5  10       93.59       86.31      5.17 o 
 -11   5  10       46.29       49.51      5.01 o 
  -9   5  10       27.61       23.26      2.04 o 
  -7   5  10      195.42      195.71      6.30 o 
  -5   5  10       44.79       38.88      3.60 o 
  -3   5  10       47.79       42.64      7.26 o 
  -1   5  10       30.63       33.73      5.63 o 
   1   5  10        5.25        4.90      5.12 o 
   3   5  10        1.40        0.50      5.31 o 
 -20   6  10       20.09       19.02      6.01 o 
 -18   6  10       71.54       88.09      9.01 o 
 -16   6  10      126.29      130.13     10.51 o 
 -14   6  10      304.73      292.69     22.52 o 
 -12   6  10      167.29      164.34     16.02 o 
 -10   6  10       94.73       91.51      3.32 o 
  -8   6  10      253.85      252.52      7.72 o 
  -6   6  10      116.52      121.19      6.08 o 
  -4   6  10       19.30       21.93      5.26 o 
  -2   6  10       58.43       50.52     16.52 o 
   0   6  10       28.49       25.64      6.01 o 
   2   6  10        1.25        2.34      5.27 o 
 -19   7  10        3.98       -4.00      5.01 o 
 -17   7  10       20.36       14.51      6.01 o 
 -15   7  10        9.79       14.99      6.01 o 
 -13   7  10       53.14       59.00      5.51 o 
 -11   7  10       83.36       83.97      6.13 o 
  -9   7  10      143.30      155.10      5.93 o 
  -7   7  10       25.25       20.60      3.68 o 
  -5   7  10       43.73       44.50      5.05 o 
  -3   7  10        1.89        6.26      4.25 o 
  -1   7  10       61.24       66.12      7.05 o 
   1   7  10       51.21       53.53      7.25 o 
 -20   8  10        3.80        7.51      6.51 o 
 -18   8  10       41.62       57.06      8.51 o 
 -16   8  10       22.49       27.53      7.01 o 
 -14   8  10       27.33       30.79      3.16 o 
 -12   8  10       60.15       71.12      4.51 o 
 -10   8  10       47.96       49.93      2.53 o 
  -8   8  10       84.90       87.49      5.00 o 
  -6   8  10      101.86      108.31      6.84 o 
  -4   8  10      120.44      126.67     10.26 o 
  -2   8  10       83.42      102.03      8.12 o 
   0   8  10       53.22       59.34      7.76 o 
   2   8  10       15.54       13.54      5.99 o 
 -19   9  10       40.05       51.05      9.01 o 
 -17   9  10       45.76       46.38      4.00 o 
 -15   9  10       19.60       19.80      4.65 o 
 -13   9  10       43.52       44.50      4.59 o 
 -11   9  10       61.68       69.66      4.80 o 
  -9   9  10       20.91       26.54      2.92 o 
  -7   9  10       19.64       18.69      4.25 o 
  -5   9  10       24.33       26.24      4.92 o 
  -3   9  10       29.04       27.99      5.48 o 
  -1   9  10       13.32       20.43      5.77 o 
   1   9  10       13.55       19.79     13.01 o 
 -18  10  10       16.01       17.18     11.76 o 
 -16  10  10       36.22       46.00      3.92 o 
 -14  10  10       28.54       32.34      3.80 o 
 -12  10  10       12.15        9.30      3.37 o 
 -10  10  10      194.22      204.04      6.61 o 
  -8  10  10      115.84      123.47      6.03 o 
  -6  10  10       43.20       43.64      5.53 o 
  -4  10  10        2.86        2.57      4.20 o 
  -2  10  10        3.09       -0.75      6.26 o 
   0  10  10        2.51       -4.41      4.41 o 
 -17  11  10        1.26        8.63      3.86 o 
 -15  11  10       71.33       72.23      5.01 o 
 -13  11  10      138.38      146.68      6.86 o 
 -11  11  10       12.57        9.51      6.01 o 
  -9  11  10      131.36      165.50      6.80 o 
  -7  11  10      228.67      254.15     16.02 o 
  -5  11  10       80.65       83.73      7.09 o 
  -3  11  10       33.58       44.51      6.25 o 
  -1  11  10       21.94       23.81      6.19 o 
 -16  12  10       39.40       38.89      4.56 o 
 -14  12  10       13.14       17.64      5.01 o 
 -12  12  10        4.63        3.20      4.06 o 
 -10  12  10       16.58       20.42      3.28 o 
  -8  12  10       16.97       26.51      4.62 o 
  -6  12  10       17.98       24.42      5.17 o 
  -4  12  10        8.69        9.76      9.26 o 
  -2  12  10       14.15       15.58      5.53 o 
 -15  13  10        8.79        8.55      4.06 o 
 -13  13  10       19.85       21.17      4.92 o 
 -11  13  10       25.03       30.31      5.63 o 
  -9  13  10       12.02       15.57      4.16 o 
  -7  13  10        0.77       -3.82      4.75 o 
  -5  13  10       27.34       24.09      5.76 o 
  -3  13  10       26.45       30.04      6.13 o 
 -12  14  10       31.35       35.04      5.99 o 
 -10  14  10       90.65      103.95      6.66 o 
  -8  14  10       57.10       80.11      7.26 o 
  -6  14  10        3.15        3.90      4.62 o 
 -19   1  11        6.02        6.01      3.50 o 
 -17   1  11       19.20       28.43      3.13 o 
 -15   1  11      177.14      182.24      7.25 o 
 -13   1  11      167.25      188.77      7.96 o 
 -11   1  11       51.61       48.60      2.20 o 
  -9   1  11       16.64       16.91      2.58 o 
  -7   1  11      157.35      169.35      6.01 o 
  -5   1  11       32.00       28.87      3.73 o 
  -3   1  11       27.48       38.89     10.26 o 
  -1   1  11       39.19       30.11      5.66 o 
   1   1  11       18.39       19.19      7.26 o 
 -20   2  11       38.59       43.54      5.51 o 
 -18   2  11       89.33      107.61      8.01 o 
 -16   2  11        0.71       -1.27      3.00 o 
 -14   2  11       55.80       55.64      4.56 o 
 -12   2  11      187.55      186.46      6.00 o 
 -10   2  11      227.52      227.59      6.00 o 
  -8   2  11        4.15        4.45      4.12 o 
  -6   2  11       68.15       68.64      5.13 o 
  -4   2  11       57.46       62.99      8.26 o 
  -2   2  11       22.44       23.52      5.48 o 
   0   2  11        2.82        4.29      4.92 o 
 -21   3  11       92.00      120.12      9.01 o 
 -19   3  11       45.89       57.56      6.51 o 
 -17   3  11       26.52       46.55      6.01 o 
 -15   3  11        6.16        2.40      2.50 o 
 -13   3  11       56.35       59.58      3.36 o 
 -11   3  11       57.51       59.76      4.05 o 
  -9   3  11       25.38       21.35      3.64 o 
  -7   3  11        4.33        5.48      3.40 o 
  -5   3  11       75.41       64.15      5.08 o 
  -3   3  11       43.09       38.77      6.51 o 
  -1   3  11       10.64       16.52      5.31 o 
   1   3  11        0.30       -3.06      4.77 o 
 -20   4  11        1.12        4.00      4.50 o 
 -18   4  11       40.44       70.57      7.51 o 
 -16   4  11       16.75       17.52      5.51 o 
 -14   4  11       30.92       27.09      3.60 o 
 -12   4  11      118.75      124.65      5.35 o 
 -10   4  11      152.46      162.40      5.03 o 
  -8   4  11      108.77      106.78      4.82 o 
  -6   4  11      102.55       88.51      7.10 o 
  -4   4  11       97.61       98.06      7.25 o 
  -2   4  11       22.29       29.93      5.63 o 
   0   4  11        1.47        1.50      4.60 o 
 -21   5  11       24.33       43.54      7.01 o 
 -19   5  11       12.06       19.02      5.51 o 
 -17   5  11       13.17       20.02      6.01 o 
 -15   5  11       84.21       67.57      8.51 o 
 -13   5  11       26.28       24.87      3.70 o 
 -11   5  11        1.88       -1.13      2.36 o 
  -9   5  11       35.71       31.24      2.86 o 
  -7   5  11       18.26       17.46      3.07 o 
  -5   5  11       70.03       54.93      4.97 o 
  -3   5  11       21.34       29.83      7.76 o 
  -1   5  11       30.23       24.77      6.19 o 
   1   5  11       25.68       31.68      7.01 o 
 -20   6  11       26.11       29.03      6.51 o 
 -18   6  11        1.20        3.50      5.01 o 
 -16   6  11       13.59       15.52      6.01 o 
 -14   6  11       10.28       10.96      3.25 o 
 -12   6  11       63.19       59.94      6.26 o 
 -10   6  11       35.40       43.54      3.17 o 
  -8   6  11       21.67       25.92      3.42 o 
  -6   6  11       45.72       44.02      5.17 o 
  -4   6  11       34.10       34.01      5.48 o 
  -2   6  11       34.93       23.29      5.41 o 
   0   6  11       29.29       25.49      6.34 o 
 -19   7  11       26.23       29.03      7.01 o 
 -17   7  11       14.04        4.00      5.51 o 
 -15   7  11       59.45       71.59      5.27 o 
 -13   7  11      145.95      163.95     16.02 o 
 -11   7  11      241.03      257.43     10.69 o 
  -9   7  11      131.85      143.41      6.06 o 
  -7   7  11       78.27       86.37     12.76 o 
  -5   7  11        7.25        5.97      4.50 o 
  -3   7  11        7.43        5.86      4.77 o 
  -1   7  11       33.61       35.13     10.01 o 
 -18   8  11        7.62       10.51      6.01 o 
 -16   8  11        7.05        5.03      2.96 o 
 -14   8  11       55.65       67.22      5.64 o 
 -12   8  11       27.16       43.41      5.41 o 
 -10   8  11       12.86        4.89      2.62 o 
  -8   8  11       86.54       76.27      5.89 o 
  -6   8  11       14.35       11.27      4.33 o 
  -4   8  11        9.35       10.76      4.75 o 
  -2   8  11        3.22       -4.50      4.56 o 
 -17   9  11        4.14        5.01      6.01 o 
 -15   9  11       38.10       56.18      6.26 o 
 -13   9  11      110.21      124.99      7.91 o 
 -11   9  11      191.93      217.17     18.52 o 
  -9   9  11       85.15       90.90      6.37 o 
  -7   9  11       34.69       47.32      5.53 o 
  -5   9  11       33.70       40.15      6.01 o 
  -3   9  11        2.64        5.49      6.76 o 
 -16  10  11        2.11        1.50      3.33 o 
 -14  10  11       31.73       35.89      3.96 o 
 -12  10  11       62.62       64.76      5.83 o 
 -10  10  11       35.90       40.31      5.26 o 
  -8  10  11       30.76       32.10      4.91 o 
  -6  10  11       76.19       87.67      7.09 o 
  -4  10  11       84.01       96.25      9.76 o 
 -15  11  11        6.89        3.50      3.54 o 
 -13  11  11        9.91        2.50      3.89 o 
 -11  11  11        8.08       15.42      4.77 o 
  -9  11  11       44.50       49.86      5.00 o 
  -7  11  11       67.82       82.23      6.84 o 
  -5  11  11       26.52       25.20      7.26 o 
 -14  12  11        4.05       -1.00      3.54 o 
 -12  12  11       18.87       17.52      5.31 o 
 -10  12  11       36.99       46.30      4.70 o 
  -8  12  11        2.90        7.39      4.24 o 
  -6  12  11        4.87        9.35      4.91 o 
 -18   0  12      205.01      255.76     12.01 o 
 -16   0  12       83.19       94.60      8.51 o 
 -14   0  12       10.76       15.02      5.51 o 
 -12   0  12       41.49       35.08      6.51 o 
 -10   0  12       32.29       28.31      4.07 o 
  -8   0  12      528.95      544.52     16.67 o 
  -6   0  12      393.99      409.92     19.52 o 
  -4   0  12      127.63      114.12     11.51 o 
  -2   0  12       32.10       28.53      8.51 o 
 -19   1  12       27.41       19.52      5.01 o 
 -17   1  12       29.83       41.52      4.06 o 
 -15   1  12       19.84       21.78      3.89 o 
 -13   1  12       40.27       43.57      4.95 o 
 -11   1  12        7.71        7.42      2.43 o 
  -9   1  12        7.81        5.48      3.11 o 
  -7   1  12       41.18       39.38      6.74 o 
  -5   1  12        8.20       10.39      4.41 o 
  -3   1  12        1.28        1.10      4.41 o 
  -1   1  12        2.71        4.66      5.12 o 
 -20   2  12        7.91        8.51      4.50 o 
 -18   2  12       19.22       18.16      3.00 o 
 -16   2  12       26.01       29.61      3.85 o 
 -14   2  12        4.01        6.51      3.54 o 
 -12   2  12       12.79       19.63      4.04 o 
 -10   2  12       36.84       44.01      3.21 o 
  -8   2  12       34.22       35.91      3.69 o 
  -6   2  12        9.01       -0.50      3.70 o 
  -4   2  12        4.60        3.16      4.41 o 
  -2   2  12        5.40        7.87      5.12 o 
 -19   3  12        3.27        0.00      4.50 o 
 -17   3  12       34.86       44.05      6.51 o 
 -15   3  12       43.20       47.96      6.01 o 
 -13   3  12       88.65      105.65      5.08 o 
 -11   3  12      220.73      249.71      6.22 o 
  -9   3  12       27.97       29.77      3.25 o 
  -7   3  12       13.50        5.30      4.18 o 
  -5   3  12       10.71       11.94      4.56 o 
  -3   3  12       12.10        8.76      4.95 o 
 -20   4  12       71.40       74.08      8.01 o 
 -18   4  12      122.56      147.65     11.01 o 
 -16   4  12       33.07       34.03      6.51 o 
 -14   4  12       18.13       18.23      3.61 o 
 -12   4  12        2.30        0.56      2.72 o 
 -10   4  12       26.21       29.35      2.95 o 
  -8   4  12      106.07      112.61      5.38 o 
  -6   4  12       49.34       62.74      6.13 o 
  -4   4  12       17.99       23.58      5.27 o 
  -2   4  12       21.11       24.74      6.19 o 
 -19   5  12       93.09       93.60      9.51 o 
 -17   5  12       18.24       20.02      6.01 o 
 -15   5  12       33.38       31.53      7.01 o 
 -13   5  12       89.46      110.02     11.76 o 
 -11   5  12       51.78       50.25      4.39 o 
  -9   5  12       10.30       14.48      2.91 o 
  -7   5  12       34.99       42.74      4.56 o 
  -5   5  12       28.09       34.03      5.63 o 
  -3   5  12       15.25       17.18      7.76 o 
 -18   6  12       57.06       83.08      9.51 o 
 -16   6  12       41.66       45.55      8.01 o 
 -14   6  12       29.07       30.79      4.16 o 
 -12   6  12       32.80       47.10      5.27 o 
 -10   6  12       36.28       44.63      4.86 o 
  -8   6  12       35.88       31.82      4.69 o 
  -6   6  12       99.72      112.19     11.51 o 
  -4   6  12       71.24       81.77      7.41 o 
 -17   7  12       22.28       45.55      8.51 o 
 -15   7  12       15.03       27.06      3.86 o 
 -13   7  12        5.13        2.45      4.50 o 
 -11   7  12       12.87       21.09      4.80 o 
  -9   7  12       30.44       32.58      8.51 o 
  -7   7  12       34.39       39.24      5.51 o 
  -5   7  12        5.35        3.78      4.69 o 
 -16   8  12       22.27       27.38      3.86 o 
 -14   8  12        3.05        1.39      3.70 o 
 -12   8  12       15.69       18.55      4.69 o 
 -10   8  12       23.92       23.82      3.75 o 
  -8   8  12       11.81       20.55      5.26 o 
  -6   8  12        1.29       -3.97      3.97 o 
  -4   8  12       24.79       28.28     11.76 o 
 -15   9  12       13.41       12.01      4.16 o 
 -13   9  12        0.90       -0.44      7.26 o 
 -11   9  12       67.67       84.59      9.51 o 
  -9   9  12      130.98      143.21      7.93 o 
  -7   9  12       47.22       71.79      6.61 o 
 -14  10  12       26.48       31.53      7.01 o 
 -12  10  12       24.99       15.02      6.51 o 
 -10  10  12       13.48       14.87      3.86 o 
  -8  10  12        8.77       15.87      4.80 o 
 -11  11  12        9.68       22.02      7.51 o 
 -19   1  13       97.55      103.39      5.63 o 
 -17   1  13       12.07        4.93      6.26 o 
 -15   1  13        2.57        4.05      3.70 o 
 -13   1  13       12.05       20.38      4.77 o 
 -11   1  13       30.54       36.54      3.09 o 
  -9   1  13        0.95       -2.74      2.74 o 
  -7   1  13       24.71       27.79      4.95 o 
  -5   1  13       86.41       88.54      7.60 o 
 -18   2  13       27.73       24.88      3.85 o 
 -16   2  13       58.86       66.35      5.63 o 
 -14   2  13       93.04       90.16      6.72 o 
 -12   2  13       28.38       27.98      3.58 o 
 -10   2  13        6.36        3.03      2.61 o 
  -8   2  13       40.28       44.24      5.15 o 
  -6   2  13       18.56       19.68     11.76 o 
 -19   3  13       13.79       18.52      5.51 o 
 -17   3  13        0.88       -4.75      4.75 o 
 -15   3  13        1.30        3.29      3.35 o 
 -13   3  13        1.16        0.48      2.37 o 
 -11   3  13        4.83        5.51      2.44 o 
  -9   3  13       14.29       22.97      3.90 o 
  -7   3  13        9.23        8.39      4.56 o 
  -5   3  13       13.29        2.64      4.41 o 
 -18   4  13        1.48        1.00      5.01 o 
 -16   4  13       26.42       29.53      7.01 o 
 -14   4  13       94.87       98.73      5.93 o 
 -12   4  13       59.61       74.07      5.14 o 
 -10   4  13       76.50      100.56      5.78 o 
  -8   4  13       86.85      108.97      6.30 o 
  -6   4  13        8.18        8.93      4.56 o 
 -17   5  13       23.54       22.52      7.01 o 
 -15   5  13       24.70       40.54      8.01 o 
 -13   5  13        5.63        7.85      3.70 o 
 -11   5  13        1.99        3.40      2.47 o 
  -9   5  13        7.96        9.24      3.85 o 
  -7   5  13       13.67       14.11     10.26 o 
 -16   6  13        3.25        1.50      6.01 o 
 -14   6  13       10.82       15.06      6.01 o 
 -12   6  13       15.51       17.41      4.44 o 
 -10   6  13       13.95       17.94      6.26 o 
  -8   6  13       25.87       26.66      4.92 o 
 -15   7  13       45.77       50.31      4.70 o 
 -13   7  13       43.04       53.74      6.01 o 
 -11   7  13       13.35       15.02      6.01 o 
  -9   7  13        2.01        0.48      4.25 o 
 -14   8  13       10.27       12.51      5.01 o 
 -12   8  13        1.67       -0.50      5.51 o 
 -10   8  13        2.22       -1.53      3.24 o 
 -16   0  14       48.68       76.08      9.01 o 
 -14   0  14       64.13       74.58     10.01 o 
 -12   0  14       38.10       41.98      6.76 o 
 -10   0  14       14.31       15.44      4.80 o 
 -15   1  14        1.49        1.94      4.25 o 
 -13   1  14        5.38        4.56      2.48 o 
 -11   1  14       30.57       45.70      3.69 o 
 -14   2  14       12.61       25.92      5.12 o 
 -12   2  14       22.34       29.57      2.81 o 
 -10   2  14       19.60       28.00      8.01 o 
 -13   3  14        8.25        9.90      3.32 o 
 -11   3  14       25.68       27.99      3.27 o 
                                                 
